# Supplementary material for: Predicted Functional and Structural Diversity of Receiver Domains in Fungal Two-Component Regulatory Systems
Source: mSphere. 2021 Oct 6;6(5):e00722-21. doi: 10.1128/mSphere.00722-21 (PMC8510515; doi:10.1128/mSphere.00722-21)
Supplement: DATA SET S1 [file msphere.00722-21-sd001.xlsx]

## Sheet: Sheet1
Organism	Phylum	Accession #	UniProtKB ID	Name	Type	# TM	DD	D	T	K	D+2	T+1	T+2	K+1	K+2	DD+1	D+4	D+8	K-3	K+4	a1b2 loop insertion	a2b3 loop insertion	a3b4 loop insertion	Comments
Absidia corymbifera	Mucoromycota	CDH51117.1	A0A068RNC3	AcoryHHK1	III	0	ED	D	T	K	Q	A	H	P	L	N	P	G	Y	M	-1	0	3
Absidia corymbifera	Mucoromycota	CDH54714.1	A0A068RXI9	AcoryHHK2	III	0	ED	D	T	K	Q	A	H	P	L	N	P	G	Y	F	-1	0	4
Absidia corymbifera	Mucoromycota	CDH53201.1	A0A068RW61	AcoryHHK3	III	0	ED	D	T	K	Q	A	H	P	L	N	P	G	Y	L	-1	0	4
Absidia corymbifera	Mucoromycota	CDH49117.1	A0A068RHK7	AcoryHHK4	III	0	ED	D	T	K	Q	A	H	P	L	N	P	G	Y	F	-1	0	4
Absidia corymbifera	Mucoromycota	CDH57829.1	A0A068S6A8	AcoryHHK5	III	0	ED	D	T	K	Q	A	H	P	L	N	P	G	Y	L	-1	0	4
Absidia corymbifera	Mucoromycota	LCOR_07965.1	A0A068S548	AcoryRim15A	Rim15 non-Asc	0	DD	D	T	K	R	A	Y	P	L	N	P	G	I	Q	-1	2	1	minus 4 a4
Absidia corymbifera	Mucoromycota	LCOR_03179.1	A0A068RRN5	AcoryRim15B	Rim15 non-Asc	0	DD	D	T	K	R	A	Y	P	V	N	P	G	I	K	-1	1	1	minus 4 a4
Absidia corymbifera	Mucoromycota	CDH51664.1	A0A068RNW3	AcorySkn7A	Skn7	0	DD	D	T	K	M	S	N	P	L	D	P	G	V	S	-1	0	-2
Absidia corymbifera	Mucoromycota	CDH61538.1	A0A068SGS5	AcorySkn7B	Skn7	0	DD	D	T	K	M	A	N	P	L	D	P	G	V	Q	-1	0	-2
Absidia corymbifera	Mucoromycota	CDH59859.1	A0A068SC36	AcorySkn7C	Skn7	0	DD	D	T	K	M	S	N	P	F	D	P	G	I	A	-1	0	-2
Absidia corymbifera	Mucoromycota	CDH57208.1	A0A068S490	AcorySkn7D	Skn7	0	DD	D	T	K	V	S	N	P	F	D	P	G	I	K	-1	0	-2
Absidia corymbifera	Mucoromycota	CDH54366.1	A0A068RZE5	AcoryMcs4	Ssk1	2	ED	D	T	K	Q	A	S	P	I	N	P	G	F	L	-1	0	52
Absidia corymbifera	Mucoromycota	CDH58655.1	A0A068S9K8	AcorySsk1B	Ssk1	0	ED	D	T	K	Q	A	S	P	I	N	P	G	F	L	-1	0	31
Absidia corymbifera	Mucoromycota	CDH60937.1	A0A068SGI6	AcoryHHK15	V	0	ED	D	S	K	F	A	N	P	V	N	P	G	Y	F	-1	3	3
Absidia corymbifera	Mucoromycota	CDH61480.1	A0A068SHG4	AcoryHHK10	X	0	ED	D	T	K	H	A	D	P	M	N	P	G	Y	Q	-1	3	4
Absidia corymbifera	Mucoromycota	CDH56355.1	A0A068S2X6	AcoryHHK11 Rec1	X	0	TP	D	Y	K	P	T	P	P	A	R	P	I	K	R	-1	0	1	Atypical rec domain, 2 Rec domains in group X HHK
Absidia corymbifera	Mucoromycota	CDH56355.1	A0A068S2X6	AcoryHHK11 Rec2	X	0	ED	D	T	K	H	A	D	P	L	N	P	G	Y	P	-1	3	38	2 Rec domains in group X HHK
Absidia corymbifera	Mucoromycota	CDH56756.1	A0A068S672	AcoryHHK12	X	4	ED	D	T	K	H	A	D	P	L	N	P	G	Y	Q	-1	3	4
Absidia corymbifera	Mucoromycota	CDH58683.1	A0A068S8H8	AcoryHHK13	X	0	ED	D	T	K	H	A	D	P	V	N	P	G	Y	T	-1	3	17
Absidia corymbifera	Mucoromycota	CDH52356.1	A0A068RTP7	AcoryHHK6	X	0	ED	D	T	K	H	A	D	P	L	N	P	G	Y	E	-1	3	4
Absidia corymbifera	Mucoromycota	CDH60287.1	A0A068SEM7	AcoryHHK7	X	0	ED	D	T	K	H	A	D	P	L	N	P	G	Y	E	-1	3	4
Absidia corymbifera	Mucoromycota	CDH61481.1	A0A068SJ11	AcoryHHK8	X	0	ED	D	T	X	H	A	D	X	X	N	P	G	X	X	-1	3	4	Truncated rec domain after a4
Absidia corymbifera	Mucoromycota	CDH60384.1	A0A068SDM6	AcoryHHK9	X	0	ED	D	T	K	H	A	D	P	L	N	P	G	Y	Q	-1	3	4
Absidia corymbifera	Mucoromycota	CDH58104.1	A0A068S757	AcoryHHK14	XV	0	ED	D	T	K	Y	A	S	P	F	N	P	G	F	M	0	0	14
Absidia corymbifera	Mucoromycota	CDH48378.1	A0A068RE24	AcoryHHK16	XVI	2	DD	D	T	K	W	A	C	P	V	N	P	G	Y	K	-1	5	2
Absidia corymbifera	Mucoromycota	CDH57930.1	A0A068S7H3	AcoryHHK17	XVI	2	DD	D	T	K	W	A	C	P	I	N	P	G	Y	K	-1	5	3
Arthrobotrys oligospora	Ascomycota	EGX46583.1	G1XJT9	AoligHK2	I	0	DD	D	T	K	Q	G	S	P	I	N	P	G	F	L	-1	2	4
Arthrobotrys oligospora	Ascomycota	EGX46278.1	G1XKT2	AoligHK4	II	0	DD	D	T	K	D	G	Q	P	L	N	P	G	Y	M	-1	5	3
Arthrobotrys oligospora	Ascomycota	EGX44314.1	G1XR43	AoligHK1	III	0	ED	D	T	K	Q	A	H	P	L	N	P	G	Y	Q	-1	0	3
Arthrobotrys oligospora	Ascomycota	EGX50911.1	G1X703	AoligHK13	IX	0	ED	D	T	K	H	A	S	P	V	N	P	G	Y	T	-1	61	1
Arthrobotrys oligospora	Ascomycota	EGX49273.1	G1XBK9	AoligRim15	Rim15 Asc	0	ED	E	T	K	K	G	Y	P	A	H	P	G	L	P	-1	1	1	Atypical receiver, minus 4 a4
Arthrobotrys oligospora	Ascomycota	XP_011124353	G1XIP1	AoligSkn7	Skn7	0	ED	D	T	K	V	S	N	P	F	D	P	G	V	R	-1	3	1
Arthrobotrys oligospora	Ascomycota	TWF192_010663	A0A6G1LZ59	AoligSsk1	Ssk1	0	ED	D	T	K	Q	A	S	P	V	N	P	G	F	F	-1	0	30
Arthrobotrys oligospora	Ascomycota	EGX45831.1	G1XLY9	AoligHK5	V	0	ED	S	X	X	S	X	X	X	X	S	P	E	X	X	-1	0	X	Truncated rec domain after a3
Arthrobotrys oligospora	Ascomycota	EGX48153.1	G1XF75	AoligHK6	VI	1	ED	D	S	K	Q	A	L	P	I	N	P	G	F	R	0	5	-2
Arthrobotrys oligospora	Ascomycota	EGX49504.1	G1XC90	AoligHK7	VI	1	ED	D	T	K	Q	A	F	P	I	N	P	G	F	K	0	5	-2
Arthrobotrys oligospora	Ascomycota	EGX44293.1	G1XR22	AoligHK8	VI	1	ED	D	S	K	Q	A	Y	P	V	N	P	G	F	K	0	5	-2
Arthrobotrys oligospora	Ascomycota	EGX50298.1	G1X8V5	AoligHK9	VII	0	ED	D	S	K	W	A	D	P	Y	N	P	G	F	I	0	5	4
Arthrobotrys oligospora	Ascomycota	EGX43312.1	G1XTB9	AoligHK10	VIII	0	ED	D	S	K	Q	A	S	P	V	D	P	G	W	F	-1	2	13
Arthrobotrys oligospora	Ascomycota	EGX43042.1	G1XV20	AoligHK3	VIII	0	ED	D	T	K	Q	A	S	P	L	N	P	G	Y	M	-1	2	5
Arthrobotrys oligospora	Ascomycota	EGX52050.1	G1X416	AoligHK14	X-A	0	ED	D	T	K	Q	A	N	P	I	N	P	G	H	P	-1	5	0
Arthrobotrys oligospora	Ascomycota	EGX46306.1	G1XKW0	AoligHK12	X-B	0	DD	D	S	K	R	A	A	P	A	D	P	G	F	K	-1	5	2	Missing all N-terminal domains
Arthrobotrys oligospora	Ascomycota	EGX51774.1	G1X519	AoligHK15	XI	0	MQ	D	T	K	E	A	N	P	F	N	P	G	V	M	-1	11	4	Atypical rec domain
Arthrobotrys oligospora	Ascomycota	EGX53941.1	G1WZ89	AoligHK16	XI	0	ED	D	T	K	E	A	N	P	Y	N	P	G	V	I	-1	11	4
Arthrobotrys oligospora	Ascomycota	EGX46859.1	G1XIV8	AoligHK17	XI	0	ED	D	S	K	E	A	N	P	F	N	P	G	V	I	-1	1	2
Arthrobotrys oligospora	Ascomycota	EGX48501.1	G1XE95	AoligHK11	XVII	7	ED	D	T	K	Q	A	N	P	L	N	P	G	F	L	-1	2	4
Aspergillus fumigatus	Ascomycota	AFUA_4G01020	Q4W9C4	AfumiFhk1	I	0	DD	D	T	K	S	G	V	P	L	N	P	G	F	L	-1	17	3
Aspergillus fumigatus	Ascomycota	AFUA_3G07130	Q4W955	AfumiFhk2	I	0	DD	D	S	K	S	G	L	P	I	N	P	G	F	F	-1	2	13
Aspergillus fumigatus	Ascomycota	AFUA_8G06140	A0A0U8TB10	AfumiFhk3	I	0	DD	D	T	K	S	G	L	P	V	N	P	G	F	F	0	2	2
Aspergillus fumigatus	Ascomycota	AFUA_4G00660	Q4W989	AfumiFhk5	I	0	ED	D	T	K	S	A	V	P	T	N	P	G	F	L	-1	16	3
Aspergillus fumigatus	Ascomycota	AFUA_4G00320	Q4W955	AfumiFhk6	I	0	DD	D	S	K	S	G	L	P	I	N	P	G	F	F	-1	2	13
Aspergillus fumigatus	Ascomycota	AFUA_2G03560	Q4WI04	AfumiNikA	III	0	ED	D	T	K	Q	A	H	P	L	N	P	G	Y	Q	-1	0	3
Aspergillus fumigatus	Ascomycota	AFUA_6G10240	Q4WMD9	AfumiFos1	IV	0	ED	D	T	K	I	G	N	P	V	N	P	G	Y	R	0	0	-2
Aspergillus fumigatus	Ascomycota	AFUA_2G15010	Q4X019	AfumiRim15	Rim15 Asc	0	ED	E	T	K	K	G	Y	P	P	H	P	G	L	L	-1	1	1	Atypical receiver, minus 4 a4
Aspergillus fumigatus	Ascomycota	AFUA_6G12522	A4D9Q8	AfumiSkn7	Skn7	0	ED	D	T	K	I	S	N	P	F	D	P	G	V	R	-1	1	-3
Aspergillus fumigatus	Ascomycota	AFUA_5G08390	Q4WUG7	AfumiSskA	Ssk1	0	ED	D	T	K	Q	A	S	P	V	N	P	G	F	F	-1	0	45
Aspergillus fumigatus	Ascomycota	AFUA_3G12530	Q4WYC3	AfumiPhkB	V	0	ED	D	S	K	Q	A	N	P	I	D	P	G	Y	H	-1	0	0
Aspergillus fumigatus	Ascomycota	AFUA_2G00660	A4D9V5	AfumiSln1	VI	2	ED	D	S	K	Q	A	F	P	I	N	P	G	F	R	0	5	-2
Aspergillus fumigatus	Ascomycota	AFUA_4G07400	Q4WNY6	AfumiFhk4	VII	0	ED	D	S	K	W	A	D	P	Y	N	P	G	Y	L	0	27	18
Aspergillus fumigatus	Ascomycota	AFUA_4G02900	Q4WMN9	AfumiFphA	VIII	0	ED	D	S	K	Q	A	S	P	I	D	P	G	W	F	-1	2	13
Aspergillus fumigatus	Ascomycota	AFUA_6G09260	Q4WA25	AfumiFphB	VIII	0	ED	D	S	K	Q	A	S	P	I	D	P	G	W	F	-1	2	12
Aspergillus fumigatus	Ascomycota	AFUA_3G12550	Q4WYC5	AfumiPhkA	X-B	0	ED	D	T	K	Q	A	S	P	V	N	P	G	Y	S	-1	5	2
Batrachochytrium dendrobatidis	Chytridiomycota		Could not find in UniProt, NCBI, JGI	BdendRIm15	Rim15 non-Asc
Batrachochytrium dendrobatidis	Chytridiomycota		Could not find in UniProt, NCBI, JGI	BdendSkn7	Skn7
Batrachochytrium dendrobatidis	Chytridiomycota		Could not find in UniProt, NCBI, JGI	BdendSsk1	Ssk1
Batrachochytrium dendrobatidis	Chytridiomycota	XP_006683238.1	F4PF58	BdendHHK1	VI	2	X	X	X	X	X	X	X	X	X	X	X	X	X	X	X	X	X	No receiver domain
Beauveria bassiana	Ascomycota	XP_008600697.1	J4KMC9	BbassHHK3	II	0	DD	D	T	K	Q	G	Q	P	I	N	P	G	Y	M	2	7	3
Beauveria bassiana	Ascomycota	XP_008594537.1	J4KR52	BbassNIK1	III	0	ED	D	T	K	Q	A	H	P	L	N	P	G	Y	Q	-1	0	3
Beauveria bassiana	Ascomycota	XP_008601244.1	J4VXM2	BbassHHK6	IX	0	ED	D	T	K	Q	A	S	P	V	N	P	G	Y	M	-1	6	4
Beauveria bassiana	Ascomycota	XP_008600309.1	J4W0C5	BbassRim15	Rim15 Asc	0	ED	E	T	K	R	S	Y	P	I	H	P	G	L	S	-1	1	1	Atypical receiver, minus 4 a4
Beauveria bassiana	Ascomycota	BBA_01288	J5JXW8	BbassSkn7	Skn7	0	ED	D	T	K	I	S	N	P	F	D	P	G	V	K	-1	3	-2
Beauveria bassiana	Ascomycota	XP_008595940.1	J4KQ56	BbassMcs4	Ssk1	0	ED	D	T	K	Q	A	S	P	V	N	P	G	F	F	-1	0	34
Beauveria bassiana	Ascomycota	XP_008602056.1	J4VV14	BbassHHK2	V	0	ED	D	S	K	Q	A	N	P	V	N	P	G	Y	F	-1	3	3
Beauveria bassiana	Ascomycota	XP_008595510.1	J5K510	BbassHHK4	VI	1	DD	D	T	K	Q	A	F	P	I	N	P	G	F	P	0	12	-2
Beauveria bassiana	Ascomycota	XP_008601165.1	J5JIT0	BbassHHK5	VI	1	DD	D	T	K	Q	A	F	P	I	N	P	G	F	S	0	5	-2
Beauveria bassiana	Ascomycota	XP_008596135.1	J4WCZ1	BbassPHY1	VIII	0	ED	D	S	K	Q	A	S	P	I	D	P	G	W	F	-1	2	13
Beauveria bassiana	Ascomycota	XP_008601877.1	J4KLM7	BbassHHK1	X	0	ED	D	T	K	M	A	S	P	V	N	P	G	Y	A	0	5	2
Beauveria bassiana	Ascomycota	XP_008593647.1	J5K2W1	BbassHHK13	XI	0	ED	D	T	K	E	A	Y	P	F	N	P	G	V	I	-1	11	4
Blastomyces dermatitidis	Ascomycota	BDCG_01834	C5GBV1	BdermDrk1	III	0	ED	D	T	K	Q	A	H	P	L	N	P	G	Y	Q	-1	0	3
Blastomyces dermatitidis	Ascomycota	BDCG_02577	C5GDW9	BdermFos1	IV	0	ED	D	T	K	N	A	N	P	V	N	P	G	Y	R	0	2	-1
Blastomyces dermatitidis	Ascomycota	BDCG_08611	C5GVM3	BdermRim15	Rim15 Asc	0	ED	E	T	K	K	G	Y	P	P	H	P	G	L	L	-1	1	1	Atypical receiver, minus 4 a4
Blastomyces dermatitidis	Ascomycota	BDCG_08341	C5GW12	BdermSkn7	Skn7	0	ED	D	T	K	I	S	N	P	F	D	P	G	V	R	-1	1	-3
Blastomyces dermatitidis	Ascomycota	BDCG_03952	C5GIQ5	BdermSsk1	Ssk1	0	ED	D	T	K	Q	A	S	P	V	N	P	G	F	M	-1	0	52
Blastomyces dermatitidis	Ascomycota	BDCG_01064	C5GA53	BdermHHK2	V	0	ED	D	S	K	Q	A	N	P	I	D	P	G	Y	H	-1	3	3
Blastomyces dermatitidis	Ascomycota	BDCG_03756	C5GFX3	BdermHHK5	VII	0	ED	D	S	K	W	A	D	P	Y	N	P	G	Y	L	0	54	14
Blastomyces dermatitidis	Ascomycota	BDCG_01067	C5GA56	BdermHHK3	X	0	ED	D	T	K	Q	A	S	P	V	N	P	G	Y	S	-1	5	2
Blumeria graminis	Ascomycota	CCU76920.1	N1J8K3	BgramHHK2	I	0	DD	D	T	K	T	G	R	P	V	N	P	G	F	F	0	2	22
Blumeria graminis	Ascomycota	CCU81814.1	N1JG60	BgramHHK9	I	0	ED	D	T	K	S	G	A	P	V	N	P	G	F	M	-1	2	3
Blumeria graminis	Ascomycota	CCU76820.1	N1J8E8	BgramHHK4	III	0	ED	D	T	K	Q	A	H	P	L	N	P	G	Y	Q	-1	0	3
Blumeria graminis	Ascomycota	CCU81071	N1JD50	BgramPpk18	Rim15 Asc	0	ED	E	T	K	K	G	Y	P	P	H	P	G	L	T	-1	1	1	Atypical receiver, minus 4 a4
Blumeria graminis	Ascomycota	CCU75767.1	N1JCY5	BgramSkn7	Skn7	0	ED	D	T	K	I	S	N	P	F	D	P	G	V	K	-1	2	-2
Blumeria graminis	Ascomycota	CCU77449.1	N1JCZ6	BgramSsk1	Ssk1	0	ED	D	T	K	Q	A	S	P	V	N	P	G	F	F	-1	0	35
Blumeria graminis	Ascomycota	CCU75571.1	N1J706	BgramHHK1	V	0	ED	D	S	K	H	A	N	P	V	N	P	G	Y	F	-1	3	3
Blumeria graminis	Ascomycota	CCU78614.1	N1JCD0	BgramHHK8	VIII	0	ED	D	S	K	Q	A	S	P	I	D	P	G	W	F	-1	2	13
Blumeria graminis	Ascomycota	CCU77154.1	N1JC78	BgramPHY2	VIII	0	DD	D	S	K	K	T	Q	P	I	D	P	G	W	F	-1	2	13
Blumeria graminis	Ascomycota	CCU75566.1	N1J703	BgramHHK5	X	0	ED	D	T	K	Q	A	S	P	V	N	P	G	Y	S	0	5	2
Blumeria graminis	Ascomycota	CCU74359.1	N1J5W2	BgramHHK3	XI	0	ED	D	T	K	E	A	N	P	F	N	P	G	V	V	-1	10	4
Blumeria graminis	Ascomycota	CCU81426.1	N1JLL0	BgramHHK6	XI	0	ED	D	T	K	E	A	N	P	F	N	P	G	V	I	-1	11	4
Botrytis cinerea	Ascomycota	CCD46076.1	G2Y0B1	BcineHK10	I	0	ED	D	T	K	S	G	L	P	V	N	P	G	F	L	-1	2	3
Botrytis cinerea	Ascomycota	XP_001550795.1	Uniparc UPI0001585802	BcineHK16	I	0	ED	D	T	K	S	S	F	P	I	N	P	G	F	M	-1	2	3
Botrytis cinerea	Ascomycota	ATZ55294.1	A0A384JY60	BcineHK17	I	0	DD	D	S	K	S	A	A	P	M	N	P	G	F	V	-1	2	9
Botrytis cinerea	Ascomycota	ATZ54464.1	A0A384JVS8	BcineHK6	I	0	DD	D	T	K	S	G	L	P	V	N	P	G	F	L	0	2	33
Botrytis cinerea	Ascomycota	EMR83289.1	M7TQA4	BcineHK9	I	0	DD	D	T	K	S	G	L	P	V	N	P	G	F	M	0	2	17
Botrytis cinerea	Ascomycota	EMR82667.1	M7UGL0	BcineHK1	III	0	ED	D	T	K	Q	A	H	P	L	N	P	G	Y	Q	-1	0	3
Botrytis cinerea	Ascomycota	EMR84094.1	M7TSD9	BcineHK4	IX	0	ED	D	T	K	Q	A	S	P	V	N	P	G	Y	G	-1	8	4
Botrytis cinerea	Ascomycota	EMR89114.1	M7U607	BcineHK5	IX	0	ED	D	T	K	Q	A	S	P	V	N	P	G	Y	K	-1	5	45
Botrytis cinerea	Ascomycota	EMR85982.1	M7UQE6	BcineRim15	Rim15 Asc	0	ED	E	T	K	K	G	Y	P	P	H	P	G	L	A	-1	1	1	Atypical receiver, minus 4 a4
Botrytis cinerea	Ascomycota	EMR86689	M7TZI2	BcineSkn7	Skn7	0	ED	D	T	K	I	S	N	P	F	D	P	G	V	K	-1	3	-2
Botrytis cinerea	Ascomycota	EMR90448.1	M7UTT6	BcineSsk1	Ssk1	0	ED	D	T	K	Q	A	S	P	V	N	P	G	F	F	-1	0	38
Botrytis cinerea	Ascomycota	XP_001552040.1	A0A384JGA5	BcineHK2	V	0	ED	D	S	K	H	A	N	P	V	D	P	G	Y	F	-1	0	0
Botrytis cinerea	Ascomycota	ATZ56995.1	A0A384K2E5	BcineHK15	VI	3	ED	D	T	K	Q	A	F	P	I	N	P	G	F	R	0	5	-1
Botrytis cinerea	Ascomycota	EMR86006.1	M7TQZ0	BcineHK14	VII	0	ED	D	T	K	W	A	D	P	Y	N	P	G	F	V	2	6	3
Botrytis cinerea	Ascomycota	CCD49177.1	G2Y9A1	BcineHK13	VIII	0	ED	D	S	K	Q	A	S	P	I	N	P	G	W	F	-1	2	10
Botrytis cinerea	Ascomycota	CCD42273.1	G2XN17	BcineHK7	VIII	0	ED	D	S	K	Q	A	S	P	I	N	P	G	W	F	-1	2	8
Botrytis cinerea	Ascomycota	CCD52363.1	G2YL65	BcineHK8	VIII	0	ED	D	S	K	Q	A	S	P	I	D	P	G	W	F	-1	13	11
Botrytis cinerea	Ascomycota	EMR83792.1	M7UJR4	BcineHK3	X-B	0	ED	D	T	K	Q	A	S	P	V	N	P	G	Y	S	0	5	2
Botrytis cinerea	Ascomycota	EMR81161.1	M7TCK0	BcineHK11	XI	0	ED	D	T	K	E	A	N	P	F	N	P	G	V	I	-1	13	4
Botrytis cinerea	Ascomycota	ATZ55589.1	A0A384JYC2	BcineHK12	XI	0	ED	D	T	K	E	A	N	P	F	N	P	G	V	V	-1	11	4
Botrytis cinerea	Ascomycota	EMR80352.1	M7UAG3	BcineHK18	XI	0	ED	D	T	K	E	A	N	P	F	N	P	G	V	M	-1	13	4
Botrytis cinerea	Ascomycota	AAR30107.1	Q6SL97	BcineHK19	XI	0	ED	D	T	K	E	A	N	P	Y	N	P	G	V	I	-1	15	4
Botrytis cinerea	Ascomycota	CCD52712.1	G2YM64	BcineHK20	XI	0	ED	D	T	K	E	A	N	P	F	N	P	G	V	I	-1	42	4
Candida albicans	Ascomycota	AAC23929.1	O74271	CalbiNiK1	III	0	ED	D	T	K	Q	A	H	P	L	N	P	G	Y	P	-1	0	8
Candida albicans	Ascomycota	XM_715244.1	A0A1D8PQP3	CalbiRim15	Rim15 Asc	0	EP	G	T	P	K	E	N	N	L	I	S	A	I	?	-1	1	1	Atypical receiver
Candida albicans	Ascomycota	XM_711716.1	Q5A4X5	CalbiSkn7	Skn7	0	ED	D	T	K	V	G	N	P	F	D	P	G	I	K	-1	0	-2
Candida albicans	Ascomycota	XM_717140.1	Q5AKU6	CalbiSsk1	Ssk1	0	ED	D	T	K	Q	A	S	P	V	N	P	G	Y	L	-1	0	29	1 a4
Candida albicans	Ascomycota	BAA24951.1	O42695	CalbiSln1	VI	2	ED	D	T	K	Q	A	F	P	I	N	P	G	F	K	0	5	-2
Candida albicans	Ascomycota	AAC39451.1	Q5AHA0	CalbiHK1	X-A	0	ED	D	T	K	Q	A	N	P	I	N	P	G	F	P	-1	5	4
Candida albicans	Ascomycota	XM_705706.2	Q59M56	CaSrr1	Srr1	0	DD	D	T	K	E	T	R	P	L	N	P	G	T	Y	1	0	0
Candida auris	Ascomycota	XM_018310825.1	A0A0L0P6S4	CauriSrr1	Srr1	0	DD	D	T	K	D	T	K	P	L	N	P	G	T	V	1	1	0
Candida dubliniensis	Ascomycota	XM_002422051.1	B9WLY5	CdublSrr1	Srr1	0	DD	D	T	K	E	T	R	P	L	N	P	G	T	Y	1	0	0
Candida orthopsiolosis	Ascomycota	XM_003869400.1	H8X666	CorthSrr1	Srr1	0	DD	D	T	K	E	T	R	P	L	N	P	G	T	Y	1	0	0
Candida parapsilosis	Ascomycota	JGI CCE42820		CparaSrr1	Srr1	0	DD	D	T	K	E	T	R	P	L	N	P	G	T	Y	1	0	0
Candida tanzawaensis	Ascomycota	XM_020211205.1	A0A1E4SKR0	CtanzSrr1	Srr1	0	DD	D	T	K	E	T	R	P	L	N	P	G	T	T	1	0	0
Candida tenuis	Ascomycota	XM_006686490.1	G3B442	CtenuSrr1	Srr1	0	DD	D	T	K	E	T	R	P	L	N	P	G	T	C	1	0	0
Candida tropicalis	Ascomycota	XM_002545763.1	C5M3F1	CtropSrr1	Srr1	0	DD	D	T	K	E	T	R	P	L	N	P	G	T	Y	1	0	0
Capsaspora owczarzaki	Class Filasterea, between fungi and metazoans	CAOG_001870	A0A0D2VKL9	CowczRim15	Rim15 non-Asc	0	ED	D	T	K	M	A	M	P	F	N	P	G	L	K	-1	0	1	minus 2 a4
Capsaspora owczarzaki	Class Filasterea, between fungi and metazoans		Could not find in NCBI or Uniprot	CowczSkn7	Skn7
Capsaspora owczarzaki	Class Filasterea, between fungi and metazoans	CAOG_005502	A0A0D2UIK1	CowczSsk1	Ssk1	0	ED	D	T	K	N	V	D	P	V	N	P	D	L	T	0	40	5
Capsaspora owczarzaki	Class Filasterea, between fungi and metazoans	CAOG_003378	A0A0D2WN04	CowczRR1 Rec1	Unclassified RR	0	ED	D	S	K	V	A	L	P	F	H	P	G	F	W	-1	0	2	minus 6 a4, 2 Rec domains + C-terminal HLH domain
Capsaspora owczarzaki	Class Filasterea, between fungi and metazoans	CAOG_003378	A0A0D2WN04	CowczRR1 Rec2	Unclassified RR	0	ED	D	T	K	E	S	Q	P	E	D	P	G	L	K	-1	0	1	minus 1 a4, 2 Rec domains + C-terminal HLH domain
Capsaspora owczarzaki	Class Filasterea, between fungi and metazoans	KJE90544.1	A0A0D2X1C0	CowczHK8	V	2	ED	D	T	K	Q	A	D	P	L	N	P	G	L	F	-1	0	0
Capsaspora owczarzaki	Class Filasterea, between fungi and metazoans	Ci 6684	A0A0D2X0B8	CowczHK6	X-A	2	ED	D	T	K	Q	A	N	P	V	N	P	G	F	A	-1	0	1
Capsaspora owczarzaki	Class Filasterea, between fungi and metazoans	XM_018314252.1	E9C278	CowczHK10	X-B	5	ED	D	T	K	Q	A	E	P	I	N	P	G	Y	Y	-1	33	6
Capsaspora owczarzaki	Class Filasterea, between fungi and metazoans	XM_018315823.1	A0A0D2VVK3	CowczHK11	X-B	2	DD	D	T	K	Q	A	N	P	V	N	P	G	Y	Q	-1	0	2
Capsaspora owczarzaki	Class Filasterea, between fungi and metazoans	XM_018315586.1	E9C2U9	CowczHK3	X-B	5	ED	D	T	K	Q	A	E	P	I	N	P	G	Y	F	-1	31	6
Capsaspora owczarzaki	Class Filasterea, between fungi and metazoans	XM_018311477.1	A0A0D2WMU4	CowczHK4	X-B	7	ED	D	T	K	Q	A	E	P	I	N	P	G	Y	Y	-1	21	6
Capsaspora owczarzaki	Class Filasterea, between fungi and metazoans	XP_004345397.2	A0A0D2VV71	CowczHK7	X-B	6	ED	D	S	K	E	A	H	P	L	N	P	G	F	K	-1	10	3
Capsaspora owczarzaki	Class Filasterea, between fungi and metazoans	KJE89950.1	A0A0D2WJ05	CowczHK9	X-B	5	ED	D	T	K	Q	A	E	P	V	N	P	G	Y	Q	-1	20	10
Capsaspora owczarzaki	Class Filasterea, between fungi and metazoans	XP_004347661.1	A0A0D2VSU7	CowczHK5 Rec1	XII-B Rec1	0	DE	D	S	K	K	P	L	P	F	N	M	G	F	S	-2	0	0	There is a P at D+6
Capsaspora owczarzaki	Class Filasterea, between fungi and metazoans	XP_004347661.1	A0A0D2VSU7	CowczHK5 Rec2	XII-B Rec2	0	ED	D	T	K	N	A	N	P	T	N	P	G	F	L	-1	23	2
Capsaspora owczarzaki	Class Filasterea, between fungi and metazoans	KJE95236.1	A0A0D2UJG8	CowczHK1	XV	0	ED	D	T	K	A	A	N	P	I	N	D	G	Y	I	-1	7	0
Capsaspora owczarzaki	Class Filasterea, between fungi and metazoans	XP_011270167.1	A0A0D2WMW2	CowczHK2	XVIII-A	3	ED	D	T	K	N	A	N	P	C	N	P	G	Y	K	0	0	3
Catenaria anguillulae	Blastocladiomycota	Catan1|397421|		CanguHK5	IV	6	DD	D	S	K	R	A	D	P	V	N	P	G	Y	K	-1	3	5
Catenaria anguillulae	Blastocladiomycota	Catan1|156475|	A0A1Y2H8B2, A0A1Y2H7B5	CanguHK6	IV	6	DD	D	S	K	R	A	D	P	L	N	P	G	Y	R	-1	25	7	2 UniProt entries with identical Rec domain sequence
Catenaria anguillulae	Blastocladiomycota	BCR44DRAFT_41628	A0A1Y2HIP0	CanguRim15	Rim15 non-Asc	0	DD	D	T	K	G	G	Y	M	I	N	P	G	I	K	-1	1	1	minus 4 a4
Catenaria anguillulae	Blastocladiomycota		Could not find in UniProt, NCBI, JGI	CanguSkn7	Skn7
Catenaria anguillulae	Blastocladiomycota	BCR44DRAFT_113353	A0A1Y2HGB6	CanguSsk1	Ssk1	0	ED	D	T	K	Q	A	S	P	I	N	P	G	F	L	-1	6	45
Catenaria anguillulae	Blastocladiomycota	BCR44DRAFT_1442033	A0A1Y2HER7	CanguRR1	Unclassified RR	0	ED	D	S	K	S	A	N	P	I	D	P	G	A	L	0	5	-2	1 a4b4
Catenaria anguillulae	Blastocladiomycota	BCR44DRAFT_1433315	A0A1Y2HN41	CanguRR10	Unclassified RR	0	DG	D	S	K	S	V	D	P	V	D	V	G	Y	H	33	13	1	Atypical receiver, C-terminal HD phosphodiesterase domain
Catenaria anguillulae	Blastocladiomycota	BCR44DRAFT_1441714	A0A1Y2HAQ1	CanguRR11	Unclassified RR	0	ED	D	T	K	V	A	N	P	L	N	P	G	F	K	-1	3	1
Catenaria anguillulae	Blastocladiomycota	BCR44DRAFT_34568	A0A1Y2HHN9	CanguRR2	Unclassified RR	0	ED	D	T	K	S	A	S	P	F	D	P	G	A	L	0	5	-2	1 a4b4
Catenaria anguillulae	Blastocladiomycota	BCR44DRAFT_1394605	A0A1Y2H5R7	CanguRR3	Unclassified RR	0	ED	D	X	X	V	X	X	X	X	D	P	G	X	X	-1	0	X	Truncated at start of a3
Catenaria anguillulae	Blastocladiomycota	BCR44DRAFT_1058829	A0A1Y2HQ52	CanguRR4	Unclassified RR	1	ED	D	T	K	V	A	N	G	T	N	P	G	F	K	-1	6	1	1 a4b5, N-terminal PAS domain
Catenaria anguillulae	Blastocladiomycota	BCR44DRAFT_125491	A0A1Y2HDC6	CanguRR5	Unclassified RR	0	ED	D	T	X	V	S	N	X	X	D	P	G	X	X	-1	0	-2	Truncated after a4
Catenaria anguillulae	Blastocladiomycota	BCR44DRAFT_1437141	A0A1Y2HHP3	CanguRR6	Unclassified RR	0	X	D	T	K	S	A	S	P	F	X	P	G	A	L	0	5	-2	1 a4b4, missing b1 and part of a1
Catenaria anguillulae	Blastocladiomycota	BCR44DRAFT_62526	A0A1Y2HRV0	CanguRR7	Unclassified RR	0	ED	D	S	K	S	A	N	P	I	D	P	G	A	L	0	5	-2	1 a4b4
Catenaria anguillulae	Blastocladiomycota	BCR44DRAFT_1441743	A0A1Y2HAQ9	CanguRR8	Unclassified RR	0	X	D	T	K	V	A	N	P	L	X	P	G	F	K	X	3	1	Missing b1, a1, b2
Catenaria anguillulae	Blastocladiomycota	BCR44DRAFT_40644	A0A1Y2H4R8	CanguRR9	Unclassified RR	0	ED	N	T	K	G	A	D	P	V	N	A	G	V	L	-1	1	12	7 b3a3, atypical receiver
Catenaria anguillulae	Blastocladiomycota	BCR44DRAFT_1516042	A0A1Y2HAE5	CanguHK7	XIV	0	ED	D	T	K	S	A	D	P	V	N	P	G	A	V	0	5	-2	1 b4a4, HisKA and Rec domains, but no HATPase_c domain. Originally Catan1|54886. Final sequence slightly different.
Catenaria anguillulae	Blastocladiomycota	Catan1|64655|	A0A1Y2H3L3	CanguHK3	XIX	1	ED	D	T	K	M	A	N	P	V	N	P	G	F	R	-1	4	0
Catenaria anguillulae	Blastocladiomycota	Catan1|74130|		CanguHK4	XIX	2	ED	D	T	K	V	A	N	P	L	N	P	G	F	K	-1	3	1
Catenaria anguillulae	Blastocladiomycota	BCR44DRAFT_1021036	A0A1Y2H816	CanguHK8	XIX	1	ED	D	T	K	M	A	N	P	V	N	P	G	F	R	-1	4	0	CHASE, PAS, HisKA, and Rec domains, but no HATPase_c domain. Receiver domain identical to CanguHK3. Rest of protein has extensive similarity but different lengths.
Catenaria anguillulae	Blastocladiomycota	Catan1|49608|	A0A1Y2HT03	CanguHK1	XVIII-B	3	DD	D	T	K	S	A	S	P	I	N	P	G	F	K	1	0	6
Catenaria anguillulae	Blastocladiomycota	Catan1|40330|	A0A1Y2HTX7	CanguHK2	XVIII-B	3	DD	D	T	K	S	A	S	P	I	N	P	G	F	R	0	1	50
Cephaloascus albidus	Ascomycota	JGI CE32006_3955		CalbiSrr1	Srr1	0	DD	D	T	K	E	S	R	P	L	N	P	G	T	R	1	0	4
Cephaloascus fragrans	Ascomycota	JGI gm1.5024_g		CfragSrr1	Srr1	0	DD	D	T	K	E	S	R	P	L	N	P	G	T	R	1	6	14
Claviceps purpurea	Ascomycota	CCE28517.1	M1VUX2	CpurpHK9	I	0	DD	D	T	K	S	G	L	P	V	N	P	G	F	L	-1	2	3
Claviceps purpurea	Ascomycota	CCE33918.1	M1WFS9	CpurpHK7	II	0	DD	D	T	K	Q	G	Q	P	V	N	P	G	Y	P	2	10	3
Claviceps purpurea	Ascomycota	CAY85453.1	C4R9I5	CpurpHK1	III	0	ED	D	T	K	Q	A	H	P	L	N	P	G	Y	Q	-1	0	3
Claviceps purpurea	Ascomycota	CCE35215.1	M1WIV6	CpurpHK4	IX	0	ED	D	T	K	Q	A	S	P	V	N	P	G	Y	M	-1	6	4
Claviceps purpurea	Ascomycota	CCE28271.1	M1VZL9	CpurpRim15	Rim15 Asc	0	ED	E	T	K	K	A	Y	P	I	H	P	G	L	S	-1	1	1	Atypical receiver, minus 4 a4
Claviceps purpurea	Ascomycota	CCE29861.1	M1W0Q5	CpurpSkn7	Skn7	0	ED	D	T	K	I	S	N	P	F	D	P	G	V	K	-1	3	-2
Claviceps purpurea	Ascomycota	CCE30665.1	M1W6S0	CpurpMcs4	Ssk1	0	ED	D	T	K	Q	A	S	P	V	N	P	G	F	F	-1	0	35
Claviceps purpurea	Ascomycota	CCE34170.1	M1WCE7	CpurpHK3	V	0	ED	D	S	K	H	A	N	P	V	N	P	G	Y	F	-1	3	3
Claviceps purpurea	Ascomycota	CCE32898.1	M1WEM7	CpurpHK6	VI	0	DD	D	T	K	Q	A	F	P	I	N	P	G	F	T	0	5	-2
Claviceps purpurea	Ascomycota	CCE30137.1	M1VVU6	CpurpHK10	VIII	0	ED	D	S	K	Q	A	S	P	I	D	P	G	W	F	-1	2	14
Claviceps purpurea	Ascomycota	CCE32999.1	M1WHM7	CpurpHK2	X	1	ED	D	T	K	Q	A	S	P	V	N	P	G	Y	S	0	5	2
Claviceps purpurea	Ascomycota	CCE28629.1	M1WC46	CpurpHK5	XI	0	ED	D	T	K	E	A	Y	P	F	N	P	G	V	M	-1	11	4
Claviceps purpurea	Ascomycota	CCE29797.1	M1VVM8	CpurpHK8	XI	0	ED	D	T	K	E	A	Y	P	F	N	P	G	V	V	-1	11	4
Clavispora (Candida) lusitaniae	Ascomycota	XM_002616971.1	C4Y489	ClusiSrr1	Srr1	0	DD	D	T	K	E	T	K	P	V	N	P	G	T	Y	1	1	0
Coccidioides immitis	Ascomycota	CIMG_04512	J3KDN0	CimmiDrk1	III	0	ED	D	T	K	Q	A	H	P	L	N	P	G	Y	Q	-1	0	3
Coccidioides immitis	Ascomycota	CIMG_00206	J3KGI2	CimmiFos1	IV	0	ED	D	T	K	S	G	N	P	I	N	P	G	F	R	0	2	-2
Coccidioides immitis	Ascomycota	CIMG_02369	J3KL84	CimmiRim15	Rim15 Asc	0	ED	E	T	K	K	G	Y	P	P	H	P	G	L	L	-1	1	1	Atypical receiver, minus 4 a4
Coccidioides immitis	Ascomycota	CIMG_01739	J3KJU1	CimmiSkn7	Skn7	0	ED	D	T	K	I	S	N	P	F	D	P	G	V	R	-1	1	-3
Coccidioides immitis	Ascomycota	CIMG_11840	A0A0D8JWH7	CimmiSsk1	Ssk1	0	ED	D	T	K	Q	A	S	P	V	N	P	G	F	M	-1	0	41
Coccidioides immitis	Ascomycota	CIMG_03427	J3KBC0	CimmiHHK2	V	0	ED	D	S	K	Q	A	N	P	I	D	P	G	Y	H	-1	3	3
Coccidioides immitis	Ascomycota	CIMG_09533		CimmiHHK5	VII	0	ED	D	S	K	W	A	D	P	Y	N	P	G	Y	L	0	75	24	Sequence from Defosse 2015
Coccidioides immitis	Ascomycota	CIMG_03424	J3KBB7	CimmiHHK3	X	0	ED	D	T	K	Q	A	S	P	V	N	P	G	Y	S	-1	5	2
Cochliobolus heterostrophus	Ascomycota	AAR29883	Q6SLE3	CheteHHK4	I	0	DD	D	T	K	N	G	V	P	V	N	P	G	F	L	-1	6	3
Cochliobolus heterostrophus	Ascomycota	AAR29886	Q6SLE0	CheteHHK7	I	0	DD	D	T	K	S	G	L	P	V	N	P	G	Y	Y	-1	2	3
Cochliobolus heterostrophus	Ascomycota	AAR29888	Q6SLD8	CheteHHK9	I	0	DD	D	T	K	S	G	L	P	V	N	P	G	Y	F	-1	9	3
Cochliobolus heterostrophus	Ascomycota	AAR29882	Q6SLE4	CheteHHK3	II	0	DD	D	T	K	Q	G	Q	P	L	N	P	G	F	P	2	13	3
Cochliobolus heterostrophus	Ascomycota	AAR29899	Q6SLC7	CheteNIK1	III	0	ED	D	T	K	Q	A	H	P	L	N	P	G	Y	Q	-1	0	3
Cochliobolus heterostrophus	Ascomycota	AAR29885	Q6SLE1	CheteHHK6	IX	0	ED	D	T	K	Q	A	S	P	V	N	P	G	Y	G	-1	6	6
Cochliobolus heterostrophus	Ascomycota	AAR29905.1	Q6SLC1	CheteRim15	Rim15 Asc	0	ED	E	T	K	R	G	Y	P	P	H	P	G	L	V	-1	1	1	Atypical receiver, minus 4 a4
Cochliobolus heterostrophus	Ascomycota	AAR29904.1	Q6SLC2	CheteSkn7	Skn7	0	ED	D	T	K	I	S	N	P	F	D	P	G	V	K	-1	1	-3
Cochliobolus heterostrophus	Ascomycota	ADK66820.1	D9ZKR9	CheteSsk1	Ssk1	0	ED	D	T	K	Q	A	S	P	V	N	P	G	F	F	-1	0	41
Cochliobolus heterostrophus	Ascomycota	AY456026	Q6SLC4	CheteRec1	Unclassified RR	0	ED	D	M	K	T	V	N	P	F	N	P	G	I	L	0	5	-2	Atypical receiver
Cochliobolus heterostrophus	Ascomycota	AAR29881	Q6SLE5	CheteHHK2	V	0	ED	D	S	K	H	A	N	P	V	N	P	G	Y	F	-1	3	3
Cochliobolus heterostrophus	Ascomycota	AAR29884	Q6SLE2	CheteHHK5	VI	0	ED	D	T	K	Q	A	Y	P	I	N	P	G	F	P	0	5	-2
Cochliobolus heterostrophus	Ascomycota	AAR29896	Q6SLD0	CheteHHK17	VII	0	DD	D	S	K	W	A	D	P	F	N	P	G	F	T	0	7	3
Cochliobolus heterostrophus	Ascomycota	AAR29900	Q6SLC6	ChetePHY1	VIII	0	ED	D	X	X	Q	X	X	X	X	D	P	G	X	X	-1	2	12?	Truncated rec domain after a3
Cochliobolus heterostrophus	Ascomycota	AAR29880	Q6SLE6	CheteHHK1	X	0	ED	D	T	K	Q	A	S	P	V	N	P	G	Y	A	-1	5	2
Cochliobolus heterostrophus	Ascomycota	AAR29890	Q6SLD6	CheteHHK11	XI	0	ED	D	T	K	E	A	N	P	F	N	P	G	V	V	-1	38	4
Cochliobolus heterostrophus	Ascomycota	AAR29891	Q6SLD5	CheteHHK12	XI	0	ED	D	S	K	E	A	N	P	F	N	P	G	V	V	-1	12	3
Cochliobolus heterostrophus	Ascomycota	AAR29892	Q6SLD4	CheteHHK13	XI	0	ED	D	T	K	E	A	N	P	F	N	P	G	V	I	-1	17	4
Cochliobolus heterostrophus	Ascomycota	AAR29893	Q6SLD3	CheteHHK14	XI	0	ED	D	S	K	E	A	N	P	F	N	P	G	A	V	-1	12	4
Cochliobolus heterostrophus	Ascomycota	AAR29894	Q6SLD2	CheteHHK15	XI	0	ED	D	T	K	E	A	N	P	F	N	P	G	V	A	-1	0	4
Cochliobolus heterostrophus	Ascomycota	AAR29895	Q6SLD1	CheteHHK16	XI	0	ED	D	T	K	E	A	N	P	F	N	P	G	V	I	-1	8	4
Cochliobolus heterostrophus	Ascomycota	AAR29897	Q6SLC9	CheteHHK18	XI	0	ED	D	T	K	E	A	N	P	F	N	P	G	V	I	-1	10	4
Cochliobolus heterostrophus	Ascomycota	AAR29898	Q6SLC8	CheteHHK19	XI	0	ED	D	T	K	E	A	N	P	F	N	P	G	A	V	-1	14	4
Cochliobolus heterostrophus	Ascomycota	AAR29887	Q6SLD9	CheteHHK8	XI	0	ED	D	S	K	E	A	N	P	F	N	P	G	A	I	-1	19	59
Cochliobolus heterostrophus	Ascomycota	AAR29889	Q6SLD7	CheteHHK10	XIV	0	DD	D	T	K	S	G	L	P	A	N	P	G	Y	L	0	9	4	Reassigned to group XIV
Conidiobolus coronatus	Zoopagomycota	Conco1|38317|	A0A137P8Z5	CcoroHK1	III	0	ED	D	T	K	Q	A	H	P	L	N	P	G	Y	F	-1	0	2
Conidiobolus coronatus	Zoopagomycota	Conco1|148367|		CcoroHK2	III	0	ED	D	T	K	Q	A	H	P	L	N	P	G	Y	F	-1	0	2
Conidiobolus coronatus	Zoopagomycota		Could not find in UniProt, NCBI, JGI	CcoroRim15	Rim15 non-Asc
Conidiobolus coronatus	Zoopagomycota	CONCODRAFT_14564	A0A137PIJ3	CcoroSkn7	Skn7	0	DD	D	T	K	W	G	D	P	F	D	P	G	V	I	-1	0	-2
Conidiobolus coronatus	Zoopagomycota		Could not find in UniProt, NCBI, JGI	CcoroSsk1	Ssk1
Conidiobolus coronatus	Zoopagomycota	CONCODRAFT_47106	A0A137PDE4	CcoroRR1	Unclassified RR	4	ED	D	T	K	Q	A	D	P	V	N	P	G	F	L	-1	0	8	Missing a5
Conidiobolus coronatus	Zoopagomycota	CONCODRAFT_76783	A0A137PHN8	CcoroRR2	Unclassified RR	0	DD	D	T	K	D	T	N	P	V	N	P	G	M	E	1	0	7
Conidiobolus coronatus	Zoopagomycota	Conco1|77417|	A0A137PEE5	CcoroHK4	V	0	ED	D	S	K	M	A	S	P	F	N	P	G	H	S	0	3	-2
Conidiobolus coronatus	Zoopagomycota	Conco1|77419|	A0A137PEG2	CcoroHK5	V	0	ED	D	S	K	M	A	S	P	F	N	P	G	H	A	0	3	-2
Conidiobolus coronatus	Zoopagomycota	Conco1|77150|	A0A137PFY6	CcoroHK6	V	0	ED	D	S	K	L	A	N	P	F	N	P	G	F	F	0	3	-2	Same as Conco1|99097
Conidiobolus coronatus	Zoopagomycota	Conco1|8639|		CcoroHK3	XIII	3	X	X	X	X	X	X	X	X	X	X	X	X	X	X	X	X	X	No receiver domain
Coprinus cinereus	Basidiomycota	CC1G_14422	D6RM33	CcineHHK4	I	0	ED	D	T	K	S	G	M	P	V	N	P	G	Y	F	-1	1	8	Originally listed as CC1G_06431.2
Coprinus cinereus	Basidiomycota	CC1G_13258	A8PI69	CcineHHK1	III	0	ED	D	T	K	S	A	H	P	L	N	P	G	H	R	-1	5	3
Coprinus cinereus	Basidiomycota	CC1G_14606	D6RMI0	CcineRim15	Rim15 non-Asc	0	ED	D	S	K	Q	A	Y	P	L	N	P	G	S	K	-1	1	1	minus 2 a4
Coprinus cinereus	Basidiomycota	CC1G_08279	A8PG33	CcineSkn7	Skn7	0	DD	D	T	K	V	S	N	P	F	D	P	G	I	K	-1	0	-2
Coprinus cinereus	Basidiomycota	CC1G_09956	A8PGR8	CcineSsk1	Ssk1	0	DD	D	T	K	Q	A	S	P	V	N	P	G	F	L	-1	0	35
Coprinus cinereus	Basidiomycota	CC1G_02967	A8NRX2	CcineHHK2	VIII	0	ED	D	S	K	Q	A	S	P	I	N	P	G	W	F	-1	1	13
Coprinus cinereus	Basidiomycota	CC1G_13678	D6RJX3	CcineHHK5	X	0	ED	D	S	K	H	A	D	P	L	N	P	G	F	K	-1	3	4
Coprinus cinereus	Basidiomycota	CC1G_00773	A8N8P8	CcineHHK3	XIII	0	DD	D	T	K	Q	G	N	P	V	D	P	G	V	E	-1	45	-2
Cryptococcus neoformans	Basidiomycota	CNAG_00363	J9VEN4	CneofTCO6	I	0	ED	D	T	K	S	G	L	P	V	N	P	G	Y	L	-1	3	27
Cryptococcus neoformans	Basidiomycota	CNAG_01850	J9W1S0	CneofTCO1	III	0	ED	D	T	K	S	A	H	P	L	N	P	G	Y	R	-1	0	3	insert 5 a2
Cryptococcus neoformans	Basidiomycota	CNAG_03024	J9VHK4, T2BLV6	CneofRim15	Rim15 non-Asc	0	ED	D	T	K	H	S	Y	P	V	N	P	G	V	K	0	0	1	minus 3 a4, 2 UniProt entries with identical Rec domain sequence
Cryptococcus neoformans	Basidiomycota	CNAG_03409	J9VQU1	CneofSkn7	Skn7	0	ED	D	T	K	F	S	N	P	F	D	P	G	I	K	-1	0	-2	K at D+10
Cryptococcus neoformans	Basidiomycota	CNAG_03818	J9VL35	CneofSsk1	Ssk1	0	ED	D	T	K	Q	A	S	P	V	N	P	G	F	L	-1	0	31
Cryptococcus neoformans	Basidiomycota	CNAG_01988	J9VUN2, T2BNK6	CneofTCO3	VIII	0	ED	D	S	K	Q	A	S	P	L	D	P	G	W	F	-1	1	13	2 UniProt entries with identical Rec domain sequence
Cryptococcus neoformans	Basidiomycota	CNAG_03355	J9VXZ1	CneofTCO2 Rec1	XII-A Rec1	0	ED	D	T	K	M	A	R	P	F	S	P	G	Y	A	-2	0	0
Cryptococcus neoformans	Basidiomycota	CNAG_05590	J9VXN3	CneofTCO4 Rec1	XII-A Rec1	0	ED	D	S	K	L	A	I	P	F	N	P	G	Y	P	-2	0	0
Cryptococcus neoformans	Basidiomycota	CNAG_03355	J9VXZ1	CneofTCO2 Rec2	XII-A Rec2	0	ED	D	T	K	E	G	N	P	Y	N	P	G	V	L	-1	10	3
Cryptococcus neoformans	Basidiomycota	CNAG_05590	J9VXN3	CneofTCO4 Rec2	XII-A Rec2	0	ED	D	T	K	E	G	N	P	Y	N	P	G	V	L	-1	13	3
Cryptococcus neoformans	Basidiomycota	CNAG_00106	J9VDX9	CneofTCO5	XIII	5	DD	D	T	K	Q	G	N	P	I	D	P	G	I	Q	-1	8	-2
Cryptococcus neoformans	Basidiomycota	CNAG_06278	J9VVM9	CneofTCO7	XIV	0	ED	D	T	K	T	A	M	P	L	N	P	G	W	M	-1	0	53
Debaryomyces hansenii	Ascomycota	XM_462557.2	Q6BGW4	DhansSrr1	Srr1	0	DD	D	T	K	E	T	K	P	L	N	P	G	T	Y	1	0	0
Escherichia coli	Proteobacteria		P0AE67	CheY	Unclassified RR	0	DD	D	T	K	N	A	E	P	F	F	P	G	Y	A	0	0	0	Well-characterized reference receiver domain for comparison
Fusarium verticillioides	Ascomycota	AAR30129.1	Q6SLA9	FvertHK11	I	0	ED	D	S	K	S	G	L	P	V	N	P	G	F	L	-1	2	3
Fusarium verticillioides	Ascomycota	AAR30138.1	Q6SLA0	FvertHK2	I	0	DD	D	T	K	S	G	L	P	V	N	P	G	F	F	-1	13	3
Fusarium verticillioides	Ascomycota	AAR30136.1	Q6SLA2	FvertHK4	I	0	DD	D	T	K	S	G	L	P	V	N	P	G	F	L	-1	2	3
Fusarium verticillioides	Ascomycota	AAR30135.1	Q6SLA3	FvertHK5	I	0	DD	D	T	K	S	G	L	P	V	N	P	G	F	L	-1	2	3
Fusarium verticillioides	Ascomycota	AAR30128.1	Q6SLB0	FvertHK6	I	0	ED	D	T	K	S	G	L	P	I	N	P	G	F	L	-1	2	3
Fusarium verticillioides	Ascomycota	AAR30127.1	Q6SLB1	FvertHK7	II	0	DD	D	T	K	Q	G	Q	P	V	N	P	G	Y	I	-1	4	0
Fusarium verticillioides	Ascomycota	AAR30126.1	Q6SLB2	FvertHK1	III	0	ED	D	T	K	Q	A	H	P	L	N	P	G	Y	Q	-1	0	3
Fusarium verticillioides	Ascomycota	AAR30134.1	Q6SLA4	FvertHK10	IV	0	ED	D	T	K	I	A	Y	P	M	N	P	G	Y	R	0	0	-2
Fusarium verticillioides	Ascomycota	AAR30123.1	Q6SLB5	FvertHK9	IX	0	ED	D	T	K	Q	A	S	P	V	N	P	G	Y	G	-1	6	4
Fusarium verticillioides	Ascomycota	AAR30133.1	Q6SLA5	FvertRim15	Rim15 Asc	0	ED	E	T	K	Q	A	Y	P	I	H	P	G	L	S	-1	1	1	Atypical receiver, minus 4 a4
Fusarium verticillioides	Ascomycota	FVEG_05036	W7LYD8	FvertSkn7	Skn7	0	ED	D	T	K	I	S	N	P	F	D	P	G	V	K	-1	3	-2	Listing suggests this may be from a different strain than other TCS proteins. However, the Skn7 fragment in the same strain (AAR30131.1) is 100% to the corresponding part of this entry.
Fusarium verticillioides	Ascomycota	AAR30132.1	Q6SLA6	FvertSsk1	Ssk1	0	ED	D	T	K	Q	A	S	P	V	N	P	G	F	F	-1	0	35
Fusarium verticillioides	Ascomycota	AAR30137.1	Q6SLA1	FvertHK3	V	0	ED	D	S	K	H	A	N	P	V	D	P	G	Y	F	-1	0	0
Fusarium verticillioides	Ascomycota	AAR30125.1	Q6SLB3	FvertHK12	VI	1	DD	D	T	K	Q	A	F	P	I	N	P	G	F	R	0	5	-2
Fusarium verticillioides	Ascomycota	AAR30124.1	Q6SLB4	FvertHK8	VIII	0	ED	D	S	K	Q	A	S	P	I	D	P	G	W	F	-1	2	13
Fusarium verticillioides	Ascomycota	AAR30122.1	Q6SLB6	FvertHK13	X-B	0	ED	D	T	K	Q	A	S	P	V	N	P	G	Y	S	0	5	2
Fusarium verticillioides	Ascomycota	AAR30121.1	Q6SLB7	FvertHK14	XI	0	ED	D	T	K	E	A	N	P	F	N	P	G	L	I	-1	8	4
Fusarium verticillioides	Ascomycota	AAR30120.1	Q6SLB8	FvertHK15	XI	0	ED	D	T	K	E	A	N	P	Y	N	P	G	V	I	-1	26	8
Fusarium verticillioides	Ascomycota	AAR30119.1	Q6SLB9	FvertHK16	XI	0	ED	D	T	K	E	A	Y	P	F	N	P	G	V	I	-1	10	4
Gonapodya prolifera	Chytridiomycota		Could not find in UniProt, NCBI, JGI	GprolRim15	Rim15 non-Asc
Gonapodya prolifera	Chytridiomycota	M427DRAFT_117548	A0A138ZXL0	GprolSkn7	Skn7	0	DD	D	T	K	V	S	S	P	F	D	P	G	I	R	-1	1	-2	M at D+10
Gonapodya prolifera	Chytridiomycota		Could not find in UniProt, NCBI, JGI	GprolSsk1	Ssk1
Gonapodya prolifera	Chytridiomycota	M427DRAFT_46333	A0A139A6V1	GprolRR1	Unclassified RR	0	ED	D	S	K	C	V	T	P	V	N	L	G	H	L	-1	6	3
Gonapodya prolifera	Chytridiomycota	M427DRAFT_223100	A0A139AN39	GprolRR2	Unclassified RR	0	ED	D	T	K	L	A	S	P	V	N	P	G	Y	L	-1	0	16
Gonapodya prolifera	Chytridiomycota	Ganpr1|468420		GprolRR3	Unclassified RR	0	ED	D	T	K	H	A	Y	P	V	N	P	G	V	E	-1	2	-2
Gonapodya prolifera	Chytridiomycota	Ganpr1|501874|	A0A139A877	GprolHK10	V	0	ED	D	T	E	Q	A	N	P	V	N	P	G	H	L	-1	5	1	Atypical receiver domain
Gonapodya prolifera	Chytridiomycota	Ganpr1|129927|	A0A139AZL0	GprolHK11	V	0	ED	D	T	K	Q	A	N	P	L	N	P	G	H	L	0	5	0	15 b3a3 highly unusual
Gonapodya prolifera	Chytridiomycota	Ganpr1|50552|	A0A139AZS0	GprolHK12	V	0	ED	D	T	K	Q	A	N	P	L	N	P	G	Y	L	-1	5	2
Gonapodya prolifera	Chytridiomycota	Ganpr1|50619|	A0A139B0R1	GprolHK5	V	0	ED	D	T	K	M	A	S	P	V	N	P	G	F	L	-1	5	2	minus 1 a4b5
Gonapodya prolifera	Chytridiomycota	Ganpr1|40982|	A0A139AVG9	GprolHK6	V	0	ED	D	T	K	M	A	N	P	I	N	P	G	F	F	-1	5	1	minus 1 a4b5
Gonapodya prolifera	Chytridiomycota	Ganpr1|56747|	A0A139AF55	GprolHK7	V	0	ED	D	S	K	Q	A	A	P	V	N	P	G	F	L	-1	5	1	minus 1 a4b5
Gonapodya prolifera	Chytridiomycota	Ganpr1|57155|	A0A139AE29	GprolHK8	V	0	ED	D	T	K	Q	A	N	P	V	N	P	G	H	L	-1	5	1
Gonapodya prolifera	Chytridiomycota	Ganpr1|207463|	A0A138ZZ94	GprolHK9	V	0	ED	D	S	K	Q	A	N	P	T	N	P	G	F	L	-1	5	3
Gonapodya prolifera	Chytridiomycota	Ganpr1|123888|	A0A139ADL3	GprolHK1	VIII	0	ED	D	T	K	Q	A	Q	P	I	N	P	G	F	F	-1	4	78
Gonapodya prolifera	Chytridiomycota	Ganpr1|285950|	A0A139AJ70	GprolHK3	XIX	2	ED	D	T	K	Q	A	F	P	V	N	P	G	V	E	-1	3	-1	1 a4b5
Gonapodya prolifera	Chytridiomycota	Ganpr1|468424|		GprolHK4	XIX	2	ED	D	T	K	H	G	V	P	V	N	P	G	V	E	-1	3	-2	4 b4a4, 1 a4b5
Gonapodya prolifera	Chytridiomycota	Ganpr1|220489|	A0A138ZYN8	GprolHK2	XVIII-A	3	ED	D	T	K	S	A	N	P	A	N	P	G	F	Q	-1	1	11
Histoplasma capsulatum	Ascomycota	HCEG_05155	F0UKI6	HcapsDrk1	III	0	ED	D	T	K	Q	A	H	P	L	N	P	G	Y	Q	-1	0	3
Histoplasma capsulatum	Ascomycota	HCEG_00089	F0U745	HcapsPpk18	Rim15 Asc	0	ED	E	T	K	K	G	Y	P	P	H	P	G	L	L	-1	1	1	Atypical receiver, minus 4 a4
Histoplasma capsulatum	Ascomycota	HCEG_01805	F0U7T1	HcapsSrra	Skn7	0	ED	D	T	K	I	S	N	P	F	D	P	G	V	R	-1	1	-3
Histoplasma capsulatum	Ascomycota	HCEG_06500	F0UM88	HcapsSsk1	Ssk1	0	ED	D	T	K	Q	A	S	P	V	N	P	G	F	I	-1	0	52
Histoplasma capsulatum	Ascomycota	HCEG_02899	F0UAC2	HcapsHHK3	V	0	ED	D	S	K	Q	A	N	P	I	D	P	G	Y	H	-1	3	3
Histoplasma capsulatum	Ascomycota	HCEG_02029	F0UA42	HcapsHHK4	VII	0	ED	D	S	K	W	A	D	P	Y	N	P	G	Y	L	0	53	13
Histoplasma capsulatum	Ascomycota	HCEG_02901	F0UAC4	HcapsChk1	X	0	ED	D	T	K	Q	A	S	P	V	N	P	G	Y	S	-1	5	2
Hyphopichia burtonii	Ascomycota	XM_020222135.1	A0A1E4RMU5	HburtSrr1	Srr1	0	DD	D	T	K	E	T	R	P	L	N	P	G	T	Y	1	0	0
Hypocrea jecorina	Ascomycota	TRIREDRAFT_53349	G0R854	HjecoHHK1	I	0	DD	D	S	K	S	G	L	P	V	N	P	G	F	L	-1	2	3	Originally listed as tre28835
Hypocrea jecorina	Ascomycota	TRIREDRAFT_59384	G0RFR9	HjecoHHK2	I	0	ED	D	T	K	S	G	L	P	V	N	P	G	F	L	-1	2	3	Originally listed as tre32625
Hypocrea jecorina	Ascomycota	TRIREDRAFT_46708	G0RFI1	HjecoNik1	III	0	ED	D	T	K	Q	A	H	P	L	N	P	G	Y	Q	-1	0	3	Originally listed as tre20843
Hypocrea jecorina	Ascomycota	TRIREDRAFT_53902	G0R843	HjecoHHK4	IV	0	ED	D	T	K	S	A	Y	P	V	N	P	G	Y	I	0	2	-2
Hypocrea jecorina	Ascomycota	TRIREDRAFT_62751	G0RK07	HjecoHHK8	IX	0	ED	D	T	K	Q	A	S	P	V	N	P	G	Y	M	-1	6	4	Originally listed as tre44503
Hypocrea jecorina	Ascomycota	TRIREDRAFT_120605	G0RDM8	HjecoRim15	Rim15 Asc	0	ED	E	T	K	R	A	Y	P	I	H	P	G	L	S	0	0	1	Atypical receiver, minus 3 a4, originally listed as tre44708.
Hypocrea jecorina	Ascomycota	TRIREDRAFT_47635	G0RI53	HjecoSkn7	Skn7	0	ED	D	T	K	I	S	N	P	F	D	P	G	V	K	-1	3	-2	Originally listed as tre31795
Hypocrea jecorina	Ascomycota	TRIREDRAFT_124302	G0RFR5	HjecoSsk1	Ssk1	0	ED	D	T	K	Q	A	S	P	V	N	P	G	F	F	-1	0	36
Hypocrea jecorina	Ascomycota	TRIREDRAFT_78012	G0RJP1	HjecoHHK5	V	0	ED	D	S	K	H	A	N	P	V	N	P	G	Y	F	-1	3	3	Originally listed as tre36047
Hypocrea jecorina	Ascomycota	TRIREDRAFT_70943	G0RXE5	HjecoHHK6	VI	3	DD	D	T	K	Q	A	F	P	I	N	P	G	F	R	0	-2	0	Originally listed as tre18775
Hypocrea jecorina	Ascomycota	TRIREDRAFT_77764	G0RIQ9	HjecoHHK7	VIII	0	ED	D	S	K	Q	A	S	P	I	D	P	G	W	F	-1	2	13	Originally listed as tre39871
Hypocrea jecorina	Ascomycota	TRIREDRAFT_61720	G0RJN5	HjecoHHK9	X	0	ED	D	T	K	Q	A	S	P	V	N	P	G	Y	A	0	5	2	Originally listed as tre36042
Hypocrea jecorina	Ascomycota	TRIREDRAFT_109040	G0RNP4	HjecoHHK10	XI	0	ED	D	T	K	E	A	Y	P	F	N	P	G	V	I	-1	11	4	Originally listed as tre30271
Laccaria bicolor	Basidiomycota	LacbiH82_1|506531		LbicoHHK3	I	12	ED	D	T	K	S	G	M	P	V	N	P	G	Y	F	-1	1	5	Originally listed as LACBIDRAFT_297086
Laccaria bicolor	Basidiomycota	LACBIDRAFT_174796	B0DPL6	LbicoHHK1	III	0	ED	D	T	K	S	A	H	P	L	N	P	G	H	R	-1	5	3
Laccaria bicolor	Basidiomycota	LACBIDRAFT_311677	B0CY06	LbicoRim15	Rim15 non-Asc	0	ED	D	S	K	H	A	Y	P	L	N	P	G	S	K	-1	1	1	minus 2 a4
Laccaria bicolor	Basidiomycota	LACBIDRAFT_300068	B0DFY8	LbicoSkn7	Skn7	0	DD	D	T	K	V	S	N	P	F	D	P	G	I	K	-1	0	-2	A at D+10
Laccaria bicolor	Basidiomycota	LACBIDRAFT_303735	B0DK70	LbicoSsk1	Ssk1	0	DD	D	T	K	Q	A	S	P	V	N	P	G	F	L	-1	0	42
Laccaria bicolor	Basidiomycota	LACBIDRAFT_300923	B0CQW5	LbicoHHK4	X	0	ED	D	S	K	H	A	D	P	L	N	P	G	F	K	-1	3	4
Laccaria bicolor	Basidiomycota	LACBIDRAFT_305139	B0CTI1	LbicoHHK2	XIII	6	DD	D	T	K	Q	G	N	P	V	D	P	G	V	E	-1	36	-2
Lodderomyces (Candida) elongisporus	Ascomycota	XM_001525260.1	A5E0V1	LelonSrr1	Srr1	0	DD	D	T	K	E	T	R	P	L	N	P	G	T	Y	1	0	0
Magnaporthe oryzae	Ascomycota	MGG_12530	G4NKR9	MoryzHik3	I	0	DD	D	T	K	S	G	L	P	V	N	P	G	L	L	-1	6	3
Magnaporthe oryzae	Ascomycota	MGG_11174	G4MUD6	MoryzHik1	III	0	ED	D	T	K	Q	A	H	P	L	N	P	G	Y	Q	-1	0	3
Magnaporthe oryzae	Ascomycota	MGG_01342	G4MYN5	MoryzHik2	IX	0	ED	D	T	K	Q	A	S	P	V	N	P	G	Y	S	-1	6	4
Magnaporthe oryzae	Ascomycota	MGG00345	G4NCR0	MoryzRim15	Rim15 Asc	0	ED	E	T	K	R	A	Y	P	I	H	P	G	L	S	-1	1	1	Atypical receiver, minus 4 a4
Magnaporthe oryzae	Ascomycota	MGG03516	G4N7Y2	MoryzSkn7	Skn7	0	ED	D	T	K	I	S	N	P	F	D	P	G	V	K	-1	2	-2
Magnaporthe oryzae	Ascomycota	MGG02897	G5EH08	MoryzSsk1	Ssk1	0	ED	D	T	K	Q	A	S	P	V	N	P	G	F	F	-1	0	34
Magnaporthe oryzae	Ascomycota	MGG_11882	G4MKP6	MoryzHik5	V	0	ED	D	S	K	H	A	N	P	V	N	P	G	Y	F	-1	3	4
Magnaporthe oryzae	Ascomycota	MGG_07312	G4MV04	MoryzSln1	VI	1	DD	D	T	K	Q	A	F	P	I	N	P	G	F	P	0	5	-2
Magnaporthe oryzae	Ascomycota	MGG_12377	G4MU11	MoryzHik7	VIII	0	ED	D	S	K	Q	A	S	P	I	D	P	G	W	F	-1	2	13
Magnaporthe oryzae	Ascomycota	MGG_06696	G4ML57	MoryzHik6	X	0	ED	D	T	K	Q	A	S	P	V	N	P	G	Y	S	0	5	2
Magnaporthe oryzae	Ascomycota	MGG_13891	G4N1Z5	MoryzHik4	XI	0	ED	D	T	K	E	A	N	P	F	N	P	G	V	V	-1	7	4
Magnaporthe oryzae	Ascomycota	MGG_01227	G4MXJ1	MoryzHik8	XI	0	ED	D	T	K	E	A	Y	P	F	N	P	G	V	I	-1	50	4
Magnaporthe oryzae	Ascomycota	MGG_02665	G4NJF1	MoryzHik9	XI	0	ED	D	S	K	E	A	N	P	Y	N	P	G	V	M	-1	47	11
Melampsora larici-populina	Basidiomycota	MELLADRAFT_43665	F4RNQ7	MlariHHK1	III	0	ED	D	T	K	S	A	H	P	L	N	P	G	Y	K	-1	0	3
Melampsora larici-populina	Basidiomycota	MELLADRAFT_47091	F4RAY5	MlariHHK6	III	0	ED	D	T	K	S	A	H	P	L	N	P	G	V	A	0	0	3	Found in NCBI, not in Lavin 2010
Melampsora larici-populina	Basidiomycota	Mellp2_3|1816090	F4RR08 is a fragment of this	MlariHHK4	IX	0	ED	D	S	K	I	A	S	P	I	N	P	G	Y	S	0	2	4	Expanded version of MELLADRAFT_27303
Melampsora larici-populina	Basidiomycota	Mellp2_3|1816084		MlariHHK7	IX	0	ED	D	S	K	I	A	S	P	I	N	P	G	Y	S	0	2	4	PAS, HATPase_c, and Rec domains, but no HisKA domain
Melampsora larici-populina	Basidiomycota	MELLADRAFT_91398	F4RYX2	MlariRim15	Rim15 non-Asc	0	ED	D	T	K	M	S	F	P	V	N	P	G	L	K	-1	1	1	plus 1 a4
Melampsora larici-populina	Basidiomycota	MELLADRAFT_78083	F4RQL4	MlariSkn7	Skn7	0	ED	D	T	K	Y	S	N	P	F	D	P	G	C	K	-1	0	-2	L at D+10
Melampsora larici-populina	Basidiomycota	Mellp2_3|1955931		MlariSsk1	Ssk1	0	ED	D	T	K	Q	A	S	P	V	N	P	G	F	L	-1	0	27	Listed as Mellp1!106679 in Lavin 2010
Melampsora larici-populina	Basidiomycota	MELLADRAFT_54764	F4R5X0	MlariRR1	Unclassified RR	0	ED	D	T	K	Q	G	N	P	Y	N	P	G	I	I	-1	8	4
Melampsora larici-populina	Basidiomycota	MELLADRAFT_79070	F4S2B6	MlariRR2	Unclassified RR	0	DD	D	T	K	S	T	D	P	L	N	P	G	V	E	5	0	9
Melampsora larici-populina	Basidiomycota	MELLADRAFT_32907	F4R5X1	MlariRR3	Unclassified RR	0	DD	D	S	K	M	A	H	P	F	N	P	G	Y	A	-2	0	0
Melampsora larici-populina	Basidiomycota	MELLADRAFT_39867	F4S5A3	MlariHHK2	VIII	0	ED	D	S	K	Q	A	S	P	V	D	P	G	W	F	-1	1	15
Melampsora larici-populina	Basidiomycota	MELLADRAFT_115552	F4RB40	MlariHHK3 Rec1	XII-A Rec1	0	DD	D	S	K	M	A	H	P	F	N	P	G	Y	A	-2	0	0
Melampsora larici-populina	Basidiomycota	MELLADRAFT_115552	F4RB40	MlariHHK3 Rec2	XII-A Rec2	0	ED	D	T	K	Q	G	N	P	Y	N	P	G	I	I	-1	8	4
Melampsora larici-populina	Basidiomycota	MELLADRAFT_115560	F4RBK7	MlariHHK5	XIII	6	DD	D	T	K	Q	A	N	P	L	N	P	G	F	V	-1	0	5
Metarhizium anisopliae	Ascomycota	XP_007826281.1	A0A014PP15	ManisM232	I	0	DD	D	T	K	S	G	L	P	V	N	P	G	F	L	-1	2	3
Metarhizium anisopliae	Ascomycota	XP_007821870.1	A0A0A1V407	ManisHHK3	III	0	ED	D	T	K	Q	A	H	P	L	N	P	G	Y	Q	-1	0	3
Metarhizium anisopliae	Ascomycota	XP_007826556.1	A0A014N6V4, E9FDL8	ManisTCS1	IV	0	ED	D	T	K	S	A	N	P	V	N	P	G	Y	R	0	2	-2	2 UniProt entries with identical sequence
Metarhizium anisopliae	Ascomycota	XP_007816807.1	A0A014PQK9	ManisHHK6	IX	0	ED	D	T	K	Q	A	S	P	V	N	P	G	Y	M	-1	6	4
Metarhizium anisopliae	Ascomycota	X797_005787	A0A014PB19	ManisRim15	Rim15 Asc	0	ED	E	T	K	K	A	Y	P	I	H	P	G	L	S	-1	1	1	Atypical receiver, minus 4 a4
Metarhizium anisopliae	Ascomycota	X797_001019	A0A0A1V8T5	ManisSkn7	Skn7	0	ED	D	T	K	I	S	N	P	F	D	P	G	V	K	-1	3	-2
Metarhizium anisopliae	Ascomycota	X797_009994	A0A0A1UPZ7	ManisMcs4	Ssk1	0	ED	D	T	K	Q	A	S	P	V	N	P	G	F	F	-1	0	34
Metarhizium anisopliae	Ascomycota	X797_003745	A0A0A1UZ69	ManisRR1	Unclassified RR	0	ED	D	S	K	G	M	H	P	I	N	P	G	F	R	-1	2	1
Metarhizium anisopliae	Ascomycota	XP_007824999.1	A0A014P6C9	ManisHHK2	V	0	ED	D	S	K	H	A	N	P	V	N	P	G	Y	F	-1	3	3
Metarhizium anisopliae	Ascomycota	XP_007816648.1	A0A014MZA7, E9EK45	ManisHHK5	VI	2	DD	D	T	K	Q	A	F	P	I	N	P	G	F	P	0	5	-2	2 UniProt entries with identical sequence
Metarhizium anisopliae	Ascomycota	XP_007818487.1	A0A0A1V6T2, E9EPN5	ManisHHK4	VIII	0	ED	D	S	K	Q	A	S	P	I	D	P	G	W	F	-1	2	14	2 UniProt entries with identical sequence
Metarhizium anisopliae	Ascomycota	XP_007821058.1	A0A0A1V9Y9, E9EXM2	ManisHHK1	X	0	ED	D	T	K	Q	A	S	P	V	N	P	G	Y	S	0	5	2	2 UniProt entries with identical sequence
Metarhizium anisopliae	Ascomycota	XP_007816911.1	A0A0A1UWS0	ManisHHK13	XI	0	ED	D	T	K	E	A	T	P	F	N	P	G	V	I	-1	11	4
Metschnikowia bicuspidata	Ascomycota	XM_018855193.1	A0A1A0HC25	MbicuSrr1	Srr1	0	DD	D	T	K	E	T	K	P	I	N	P	G	T	K	1	-1	0
Metschnikowia fructicola	Ascomycota	JGI MFRU_05431-R0		MfrucSrr1	Srr1	0	DD	D	T	K	E	T	K	P	V	N	P	G	T	R	1	-1	0
Meyerozyma (Pichia) gulliermondii	Ascomycota	XM_001483314.1	A5DLE2	MgullSrr1	Srr1	0	DD	D	T	K	E	T	R	P	F	N	P	G	T	Y	1	1	0
Meyerozyma caribbica	Ascomycota		Could not find in UniProt, NCBI, JGI	McarbSrr1	Srr1	0																		Accession code BADS01000001.1 given in Herivauz 2018 is for contig
Monosiga brevicollis	Class Choanoflagellata, between fungi and metazoans	XP_001747449.1	A9V3I0	MbrevHK1	IV	0	ED	D	T	K	C	A	F	P	F	N	P	G	Y	K	0	2	4
Monosiga brevicollis	Class Choanoflagellata, between fungi and metazoans		Could not find in UniProt, NCBI, JGI	MbrevRim15	Rim15 non-Asc
Monosiga brevicollis	Class Choanoflagellata, between fungi and metazoans		Could not find in UniProt, NCBI, JGI	MbrevSkn7	Skn7
Monosiga brevicollis	Class Choanoflagellata, between fungi and metazoans		Could not find in UniProt, NCBI, JGI	MbrevSsk1	Ssk1
Monosiga brevicollis	Class Choanoflagellata, between fungi and metazoans	XP_001748279.1	A9V6B9	MbrevRR1	Unclassified RR	0	ED	D	T	K	H	S	S	P	F	C	P	G	M	V	-1	0	1	minus 3 a4, C-terminal HLH domain
Mortierella elongata	Mucoromycota	Morel2|1828054|		MelonHK4	I	0	ED	D	T	K	Q	G	L	P	V	N	P	G	Y	L	0	10	9
Mortierella elongata	Mucoromycota	Morel2|1828755|		MelonHK5	I	0	ED	D	T	K	Q	G	L	P	V	N	P	G	Y	L	-1	8	28
Mortierella elongata	Mucoromycota	Morel2|1347040|		MelonHK1	III	0	ED	D	T	K	Q	A	H	P	L	N	P	G	Y	V	-1	0	13
Mortierella elongata	Mucoromycota	Morel2|1278143|		MelonHK2	III	0	ED	D	T	K	Q	A	H	P	L	N	P	G	Y	V	-1	0	4
Mortierella elongata	Mucoromycota		Could not find in UniProt, NCBI, JGI	MelonRim15	Rim15 non-Asc
Mortierella elongata	Mucoromycota	Morel2|706983		MelonSkn7A	Skn7	0	ED	D	T	K	M	S	N	P	F	D	P	G	I	K	-1	0	-2
Mortierella elongata	Mucoromycota	Morel2|498468		MelonSkn7B	Skn7	0	DD	D	T	K	V	S	N	P	F	D	P	G	I	K	-1	0	-2
Mortierella elongata	Mucoromycota		Could not find in UniProt, NCBI, JGI	MelonSsk1	Ssk1
Mortierella elongata	Mucoromycota	Morel2|156655		MelonRR1	Unclassified RR	13	ED	D	T	K	Q	A	S	P	I	N	P	G	Y	L	-1	0	44	N-terminal cation transporter, E1-E2 ATPase, and HAD-like hydrolase domains
Mortierella elongata	Mucoromycota	Morel2|70033		MelonRR2	Unclassified RR	0	DD	D	T	K	D	T	S	P	I	N	P	G	C	I	3	0	9
Mortierella elongata	Mucoromycota	Morel2|73814		MelonRR3	Unclassified RR	0	DD	D	T	K	D	T	S	P	I	N	P	G	C	L	3	0	7
Mortierella elongata	Mucoromycota	Morel2|57438		MelonRR4	Unclassified RR	0	DD	D	T	K	W	A	C	P	L	N	P	G	Y	K	-1	2	3
Mortierella elongata	Mucoromycota	Morel2|60291		MelonRR5	Unclassified RR	0	X	D	T	K	W	A	C	P	I	X	P	G	Y	K	-1	2	3	Missing b1
Mortierella elongata	Mucoromycota	Morel2|123498|		MelonHK9	V	0	ED	D	S	K	F	A	N	P	V	D	P	G	Y	F	-1	3	6
Mortierella elongata	Mucoromycota	Morel2|684347|		MelonHK6	X-C	0	ED	D	S	K	H	A	D	P	L	D	P	G	Y	T	-1	3	43
Mortierella elongata	Mucoromycota	Morel2|128130|		MelonHK7	X-C	0	ED	D	S	K	H	A	D	P	L	D	P	G	Y	T	-1	3	11
Mortierella elongata	Mucoromycota	Morel2|1837074|		MelonHK8	X-C	0	DD	D	T	K	K	A	D	P	I	N	P	G	I	L	0	0	62	unusual +3 b3a4 or a4
Mortierella elongata	Mucoromycota	Morel2|153930|		MelonHK3 Rec1	XII-B Rec1	0	DD	D	S	K	A	A	R	P	F	N	P	G	C	A	-2	5	0
Mortierella elongata	Mucoromycota	Morel2|1836877|		MelonHK13 Rec2	XII-B Rec2	3	ED	D	T	K	S	A	S	P	F	N	P	G	F	L	0	1	40	Only 1 Rec domain. Assigned as Rec2 type.
Mortierella elongata	Mucoromycota	Morel2|153930|		MelonHK3 Rec2	XII-B Rec2	0	ED	D	T	K	A	A	S	P	T	N	P	G	Y	L	0	137	4
Mortierella elongata	Mucoromycota	Morel2|1241069|		MelonHK10	XV	0	ED	D	T	K	S	A	S	P	F	N	P	G	F	L	0	1	40
Mortierella elongata	Mucoromycota	Morel2|1153927|		MelonHK11	XVI	2	DD	?	?	?	?	?	?	?	?	N	?	?	?	?	-1	?	?	Could not identify after a2
Mortierella elongata	Mucoromycota	Morel2|1827482|		MelonHK12	XVI	2	DD	D	T	K	W	A	C	P	I	N	P	G	Y	K	-1	22	3
Mucor circinelloides	Mucoromycota	HMPREF1544_08225	S2J4F3	McircHHK1	III	0	ED	D	T	K	Q	A	H	P	L	N	P	G	Y	F	-1	0	4
Mucor circinelloides	Mucoromycota	HMPREF1544_06243	S2K402	McircHHK2	III	0	ED	D	T	K	Q	A	H	P	L	N	P	G	Y	F	-1	0	4
Mucor circinelloides	Mucoromycota	HMPREF1544_08964	S2J3V7	McircRim15A	Rim15 non-Asc	0	DD	D	T	K	R	A	Y	P	V	N	P	G	T	K	-1	2	1	minus 4 a4
Mucor circinelloides	Mucoromycota	HMPREF1544_00624	S2JQM9	McircRim15B	Rim15 non-Asc	0	DD	D	T	K	R	A	Y	P	V	N	P	G	L	K	-1	1	1	minus 4 a4
Mucor circinelloides	Mucoromycota	HMPREF1544_06105	S2JAA9	McircSkn7	Skn7	0	DD	D	T	K	M	S	N	P	F	D	P	G	V	Q	-1	0	-2
Mucor circinelloides	Mucoromycota	HMPREF1544_10099	S2JKS9	McircSsk1A	Ssk1	2	ED	D	T	K	Q	A	S	P	V	N	P	G	F	L	-1	0	71
Mucor circinelloides	Mucoromycota	HMPREF1544_02963	S2JP13	McircSsk1B	Ssk1	0	ED	D	T	K	Q	A	S	P	V	N	P	G	F	L	-1	0	64
Mucor circinelloides	Mucoromycota	HMPREF1544_02417	S2K5K5	McircHHK6	V	0	ED	D	S	K	F	A	N	P	V	N	P	G	Y	F	-1	3	6
Mucor circinelloides	Mucoromycota	HMPREF1544_02790	S2JKH4	McircHHK3	X	0	ED	D	T	K	H	A	D	P	L	N	P	G	Y	P	-1	3	2
Mucor circinelloides	Mucoromycota	HMPREF1544_06963	S2K226	McircHHK4	X	0	ED	D	T	K	H	A	D	P	L	N	P	G	Y	Q	-1	3	4
Mucor circinelloides	Mucoromycota	HMPREF1544_07360	S2J6V9	McircHHK5	X	0	ED	D	T	K	H	A	D	P	L	N	P	G	Y	Q	-1	3	4
Mucor circinelloides	Mucoromycota	HMPREF1544_03565	S2K2Y8	McircHHK7	XV	0	ED	D	T	K	Y	A	S	P	F	N	P	G	F	M	0	0	21
Mucor circinelloides	Mucoromycota	HMPREF1544_03227	S2K3U9	McircHHK8	XV	0	ED	D	T	K	Y	A	S	P	F	N	P	G	F	M	0	0	25
Mucor circinelloides	Mucoromycota	EPB87482.1	S2JG68	McircHHK10	XVI	1	X	X	X	X	X	X	X	X	X	X	X	X	X	X	X	X	X	HisKA only, no HATPase_c or rec domains
Mucor circinelloides	Mucoromycota	EPB82124.1	S2IXX2	McircHHK9	XVI	1	DD	D	T	K	W	A	C	P	V	N	P	G	Y	K	-1	5	2
Mycosphaerella graminicola	Ascomycota	MYCGRDRAFT_45798	F9XGU6	MgramHHK3	I	0	DD	D	T	K	Q	G	L	P	V	N	P	G	F	P	-1	13	3
Mycosphaerella graminicola	Ascomycota	MYCGRDRAFT_108110	F9X4G2	MgramHHK4	I	0	DD	D	T	K	T	A	I	P	V	N	P	G	Y	F	-1	8	34
Mycosphaerella graminicola	Ascomycota	MYCGRDRAFT_10173	F9XCM9	MgramHHK9	I	0	DD	D	T	K	T	A	L	P	F	N	P	G	F	Y	-1	19	3
Mycosphaerella graminicola	Ascomycota	MYCGRDRAFT_35302	F9WW69	MgramHHK5	III	0	ED	D	T	K	Q	A	H	P	L	N	P	G	Y	P	-1	0	3
Mycosphaerella graminicola	Ascomycota	MYCGRDRAFT_71504	F9XAD0	MgramHHK6	IX	0	ED	D	T	K	Q	A	S	P	V	N	P	G	Y	K	-1	5	6
Mycosphaerella graminicola	Ascomycota	MYCGRDRAFT_66207	F9X076	MgramRim15	Rim15 Asc	0	ED	E	T	K	K	G	Y	P	P	H	P	G	L	K	-1	1	1	Atypical receiver, minus 4 a4
Mycosphaerella graminicola	Ascomycota	MYCGRDRAFT_109990	F9XE66	MgramSkn7	Skn7	0	ED	D	T	K	I	S	N	P	F	D	P	G	V	K	-1	1	-2	T instead of C at DD+17
Mycosphaerella graminicola	Ascomycota	MYCGRDRAFT_70181	F9X7W8	MgramSsk1	Ssk1	0	ED	D	T	K	Q	A	S	P	V	N	P	G	Y	F	-1	0	50
Mycosphaerella graminicola	Ascomycota	Mycgr3|29210		MgramRR1	Unclassified RR	0	ED	D	T	K	Q	A	F	P	I	N	P	G	F	R	0	7	-2
Mycosphaerella graminicola	Ascomycota	MYCGRDRAFT_73324	F9XDR5	MgramHHK2	V	0	ED	D	S	K	H	A	N	P	V	N	P	G	Y	F	-1	3	3
Mycosphaerella graminicola	Ascomycota	MYCGRDRAFT_63909	F9XM85	MgramSln1	VI	2	ED	D	T	K	Q	A	F	P	V	N	P	G	F	A	0	7	-2
Mycosphaerella graminicola	Ascomycota	MYCGRDRAFT_73800	F9XF34	MgramHHK17	VII	0	ED	D	T	K	W	A	D	P	Y	N	P	G	Y	L	0	5	6
Mycosphaerella graminicola	Ascomycota	MYCGRDRAFT_41717	F9XAU7	MgramPHY1	VIII	0	ED	D	S	K	Q	A	S	P	I	D	P	G	W	F	-1	2	17
Mycosphaerella graminicola	Ascomycota	MYCGRDRAFT_72887	F9XCV3	MgramHHK1	X	0	ED	D	T	K	Q	A	S	P	V	N	P	G	Y	A	-1	5	2
Mycosphaerella graminicola	Ascomycota	MYCGRDRAFT_10501	F9X6M1	MgramHHK14	XI	0	ED	D	S	K	E	A	N	P	F	N	P	G	A	V	-1	11	4
Mycosphaerella graminicola	Ascomycota	MYCGRDRAFT_107160		MgramHHK18	XI	0	ED	D	T	K	E	A	N	P	Y	N	P	G	V	I	-1	17	4
Mycosphaerella graminicola	Ascomycota	MYCGRDRAFT_110667		MgramHHK19	XI	0	ED	D	T	K	E	A	N	P	F	N	P	G	V	I	-1	19	4
Mycosphaerella graminicola	Ascomycota	MYCGRDRAFT_76299		MgramHHK20	XI	0	ED	D	T	K	E	A	N	P	Y	N	P	G	V	I	-1	9	3
Mycosphaerella graminicola	Ascomycota	MYCGRDRAFT_78016	F9XQG4	MgramHHK7	XI	0	ED	D	T	K	E	A	N	P	F	N	P	G	V	V	-1	12	4
Mycosphaerella graminicola	Ascomycota	MYCGRDRAFT_52186	F9WXL7	MgramHHK8	XI	0	ED	D	T	K	E	A	N	P	F	N	P	G	V	I	-1	11	4
Mycosphaerella graminicola	Ascomycota	MYCGRDRAFT_63861	F9XM35	MgramM3YP1	XI	0	ED	D	T	K	E	A	N	P	F	N	P	G	I	M	-1	10	4
Mycosphaerella graminicola	Ascomycota	MYCGRDRAFT_42381	F9XBT9	MgramM3YP2	XI	0	ED	D	T	K	E	A	N	P	F	N	P	G	V	M	-1	9	4
Neurospora crassa	Ascomycota	NCU09520	Q6IFT0	NcrasHHK7	I	0	DD	D	T	K	S	G	V	P	V	N	P	G	F	M	-1	2	5	UniProt ID Q7S1P5 with the same accession # has a 254 AA Rec domain w enormous a3b4 insertion
Neurospora crassa	Ascomycota	NCU02815	Q1K908	NcrasOS1	III	0	ED	D	T	K	Q	A	H	P	L	N	P	G	Y	Q	-1	0	3
Neurospora crassa	Ascomycota	NCU07221	Q7RZ05	NcrasHHK8	IV	0	ED	D	T	K	N	A	Y	P	V	N	P	G	Y	R	0	2	-2	gene hcp1, TCS protein A
Neurospora crassa	Ascomycota	NCU02057	V5IQK0	NcrasHHK9	IX	0	ED	D	T	K	Q	A	S	P	V	N	P	G	Y	R	-1	6	4
Neurospora crassa	Ascomycota	NCU07378	Q7S2I4	NcrasStk12	Rim15 Asc	0	ED	E	T	K	K	A	Y	P	I	H	P	G	L	S	-1	1	1	Atypical receiver, minus 4 a4
Neurospora crassa	Ascomycota	NCU02413	Q7S471	NcrasPrr1	Skn7	0	ED	D	T	K	I	S	N	P	F	D	P	G	V	K	-1	4	-2
Neurospora crassa	Ascomycota	NCU01895	V5IP58	NcrasRrg1	Ssk1	0	ED	D	T	K	Q	A	S	P	I	N	P	G	F	Y	-1	0	40
Neurospora crassa	Ascomycota	NCU01833	V5IR18	NcrasNIK2	V	0	ED	D	S	K	H	A	N	P	V	N	P	G	Y	F	-1	3	5
Neurospora crassa	Ascomycota	NCU04615	Q1K6A7	NcrasSln1	VI	2	DD	D	T	K	Q	A	F	P	I	N	P	G	F	P	0	5	-2
Neurospora crassa	Ascomycota	NCU04834	Q7S6K1	NcrasPhy1	VIII	0	ED	D	S	K	Q	A	S	P	I	D	P	G	W	F	-1	2	16
Neurospora crassa	Ascomycota	NCU05790	Q7S5Q3	NcrasPhy2	VIII	0	DD	D	S	K	N	G	M	P	V	N	P	G	W	M	-1	2	11
Neurospora crassa	Ascomycota	NCU01823	Q7RWB9	NcrasHHK10	X	0	ED	D	T	K	Q	A	S	P	V	N	P	G	Y	G	0	5	2
Neurospora crassa	Ascomycota	NCU00939	Q7SFA8	NcrasDCC1	XI	0	ED	D	T	K	E	A	Y	P	F	N	P	G	V	L	-1	42	4
Neurospora crassa	Ascomycota	NCU03164	Q7SEW7	NcrasHHK11	XI	0	ED	D	S	K	E	A	N	P	Y	N	P	G	V	M	-1	63	5
Paracoccidioides brasiliensis	Ascomycota	PADG_07579	C1GJZ3	PbrasDrk1	III	0	ED	D	T	K	Q	A	H	P	L	N	P	G	Y	H	-1	0	3
Paracoccidioides brasiliensis	Ascomycota	PADG_07139	C1GIQ3	PbrasFos1	IV	0	ED	D	T	K	N	A	N	P	V	N	P	G	Y	R	0	2	-1
Paracoccidioides brasiliensis	Ascomycota	PADG_00079	C1FZN9	PbrasRim15	Rim15 Asc	0	ED	E	T	K	R	G	Y	P	P	H	P	G	L	L	-1	1	1	Atypical receiver, minus 4 a4
Paracoccidioides brasiliensis	Ascomycota	PADG_04915	C1GBB4	PbrasSkn7	Skn7	0	ED	D	T	K	I	S	N	P	F	D	P	G	V	R	-1	1	-3
Paracoccidioides brasiliensis	Ascomycota	PADG_12275	A0A0A0HVY6	PbrasSsk1	Ssk1	0	ED	D	T	K	Q	A	S	P	V	N	P	G	F	I	-1	0	52
Paracoccidioides brasiliensis	Ascomycota	PADG_00903	C1FYM7	PbrasHHK2	V	0	ED	D	S	K	Q	A	N	P	I	D	P	G	Y	H	-1	3	3
Paracoccidioides brasiliensis	Ascomycota	PADG_04063	C1G9X7	PbrasHHK5	VII	0	ED	D	S	K	W	A	D	P	Y	N	P	G	Y	L	0	52	14
Paracoccidioides brasiliensis	Ascomycota	PADG_00905	C1FYM9	PbrasHHK3	X	0	ED	D	T	K	Q	A	S	P	V	N	P	G	Y	S	-1	5	2
Penicillium marneffei	Ascomycota	PMAA_099440	B6QJ11	PmarnHHK1	I	0	DD	D	T	K	S	G	V	P	L	N	P	G	Y	L	-1	2	3
Penicillium marneffei	Ascomycota	PMAA_047130	B6QNX8	PmarnHHK2	III	0	ED	D	T	K	Q	A	H	P	L	N	P	G	Y	Q	-1	0	3
Penicillium marneffei	Ascomycota	PMAA_101280	B6QJY3	PmarnRim15	Rim15 Asc	0	ED	E	T	K	K	G	Y	P	P	H	R	G	L	L	-1	1	1	Atypical receiver
Penicillium marneffei	Ascomycota	PMAA_079170	B6QE20	PmarnSkn7	Skn7	0	ED	D	T	K	I	S	N	P	F	D	P	G	V	R	-1	1	-3
Penicillium marneffei	Ascomycota	PMAA_079660	B6QED8	PmarnSsk1	Ssk1	0	ED	D	T	K	Q	A	S	P	I	N	P	G	F	F	-1	0	41
Penicillium marneffei	Ascomycota	PMAA_022700	B6Q5B7	PmarnHHK3	V	0	ED	D	S	K	Q	A	N	P	I	D	P	G	Y	H	-1	3	3
Penicillium marneffei	Ascomycota	PMAA_017420	B6Q1G5	PmarnSln1	VI	1	ED	D	S	K	Q	A	F	P	I	N	P	G	F	P	0	5	-2
Penicillium marneffei	Ascomycota	PMAA_093920	B6QHD3	PmarnHHK5	VII	0	ED	D	S	K	W	A	D	P	Y	N	P	G	Y	L	0	41	29
Penicillium marneffei	Ascomycota	PMAA_030210	B6Q433	PmarnPhy	VIII	0	ED	D	S	K	Q	A	S	P	I	D	P	G	Y	F	-1	2	13
Penicillium marneffei	Ascomycota	PMAA_022710	B6Q5B9	PmarnHHK1	X	0	ED	D	T	K	Q	A	S	P	V	N	P	G	Y	S	-1	5	2
Phanerochaete chrysosporium	Basidiomycota	Phchr1|4508		PchryHHK4	I	0	ED	X	T	K	X	G	M	P	V	N	X	X	Y	F	-1	?	?	missing b3 a3. No HisKA.
Phanerochaete chrysosporium	Basidiomycota	PHACADRAFT_262909	K5VW01	PchryHHK1	III	0	ED	D	T	K	S	A	H	P	L	N	P	G	H	R	-1	5	3	Originally listed as Phchr2|2917000. Final sequence slightly different.
Phanerochaete chrysosporium	Basidiomycota	PHACADRAFT_136458	K5W5F9	PchryRim15	Rim15 non-Asc	0	ED	D	S	K	H	A	Y	P	V	N	P	G	Y	K	0	0	1	Originally listed as Phchr1|24810, minus 1 a4
Phanerochaete chrysosporium	Basidiomycota	PHACADRAFT_119777	K5W707	PchrySkn7	Skn7	0	DD	D	T	K	V	S	N	P	F	D	P	G	V	K	-1	0	-2	Originally listed as Phchr1|4083
Phanerochaete chrysosporium	Basidiomycota	PHACADRAFT_137157	K5X973	PchrySsk1	Ssk1	0	DD	D	T	K	Q	A	S	P	V	N	P	G	F	L	-1	0	34	Originally listed as Phchr1|1169
Phanerochaete chrysosporium	Basidiomycota	PHACADRAFT_106758	K5WHP4	PchryHHK2	VIII	0	ED	D	S	K	Q	A	S	P	I	N	P	G	W	F	0	0	14	Originally listed as Phchr1|130647. Final sequence slightly different.
Phanerochaete chrysosporium	Basidiomycota	PHACADRAFT_155836	K5WND5	PchryHHK6	X	0	ED	D	S	K	H	A	D	P	L	N	P	G	F	R	-1	3	4
Phanerochaete chrysosporium	Basidiomycota	PHACADRAFT_152889	K5VV46	PchryHHK3	XIII	5	DD	D	T	K	Q	G	N	P	V	D	P	G	V	E	-1	37	-2	Originally listed as Phchr1|2663. Final sequence slightly different.
Phanerochaete chrysosporium	Basidiomycota	PHACADRAFT_248203	K5WPY2	PchryHHK5	XIII	6	ED	D	T	K	Q	A	N	P	F	N	P	G	F	M	-1	0	4	Originally listed as Phchr1|7364. Final sequence slightly different.
Phanerochaete chrysosporium	Basidiomycota	PHACADRAFT_159124	K5X5D1	PchryHHK7	XIII	2	ED	D	T	K	S	G	M	P	V	N	P	G	Y	F	-1	1	11
Phanerochaete chrysosporium	Basidiomycota	PHACADRAFT_104556	K5ULW9	PchryHHK8	XIII	5	DD	D	T	K	Q	G	N	P	V	D	P	G	V	E	-1	35	-2
Phanerochaete chrysosporium	Basidiomycota	PHACADRAFT_188239	K5VVU4	PchryHHK9	XIII	5	DD	D	T	K	Q	G	N	P	V	D	P	G	V	E	-1	27	-2
Piromyces finnis	Neocallimastigomycota	BCR36DRAFT_580262	A0A1Y1VIZ6	PfinnRim15	Rim15 non-Asc	0	ED	A	T	K	K	A	Y	P	I	N	P	Y	I	K	-1	1	5	minus 4 a4
Piromyces finnis	Neocallimastigomycota	BCR36DRAFT_583490	A0A1Y1V9B9	PfinnSkn7	Skn7	0	ED	D	T	K	V	S	N	P	F	D	P	G	V	K
Piromyces finnis	Neocallimastigomycota		Could not find in UniProt, NCBI, JGI	PfinnSsk1	Ssk1
Piromyces finnis	Neocallimastigomycota	BCR36DRAFT_371332	A0A1Y1V617	PfinnHHK1	XVI	2	DD	D	T	K	H	A	A	P	I	N	P	G	Y	K	0	0	0
Pleurotus ostreatus	Basidiomycota	PLEOSDRAFT_1067353	A0A067N920	PostrHHK4	I	0	ED	D	T	K	S	G	M	P	V	N	P	G	Y	F	-1	1	8	Originally listed as PleosPC15_1_33985
Pleurotus ostreatus	Basidiomycota	PleosPC15_2|1052949	A0A067P1Z7	PostrHHK1	III	0	ED	D	T	K	S	A	H	P	L	N	P	G	H	R	-1	5	3
Pleurotus ostreatus	Basidiomycota	PLEOSDRAFT_1050244	A0A067N7F8	PostrHHK6	III	0	ED	D	T	K	S	A	H	P	L	N	P	G	H	R	-1	5	3	Not in Lavin 2010
Pleurotus ostreatus	Basidiomycota	PLEOSDRAFT_1076087	A0A067NYX1	PostrRim15	Rim15 non-Asc	0	ED	D	S	K	Q	A	Y	P	L	N	P	G	S	K	-1	1	1	minus 1 a4
Pleurotus ostreatus	Basidiomycota	PleosPC15_1_153194		PostrSkn7	Skn7	0	DD	D	T	K	V	S	N	P	F	D	P	G	I	K	-1	0	-2
Pleurotus ostreatus	Basidiomycota	PLEOSDRAFT_1064083	A0A067NMJ0	PostrSsk1	Ssk1	0	ED	D	T	K	Q	A	S	P	V	N	P	G	F	L	-1	0	38
Pleurotus ostreatus	Basidiomycota	PLEOSDRAFT_153196	A0A067PB73	PostrRR1	Unclassified RR	0	DD	D	T	K	M	S	N	P	F	D	P	G	V	K	-1	0	-2	Has N-terminal protein kinase domain
Pleurotus ostreatus	Basidiomycota	PleosPC15_1_25802	A0A067NQM3	PostrHHK2	VIII	0	ED	D	S	K	Q	A	T	P	I	N	P	G	W	F	0	0	15
Pleurotus ostreatus	Basidiomycota	PLEOSDRAFT_1111282	A0A067NTS4	PostrHHK5	X	0	ED	D	S	K	H	A	D	P	L	N	P	G	F	K	-1	3	4	Originally listed as PleosPC15_1_172914
Pleurotus ostreatus	Basidiomycota	PLEOSDRAFT_1065866	A0A067NQY6	PostrHHK3	XIII	5	DD	D	T	K	S	G	N	P	V	D	P	G	V	E	-1	28	-2	Originally listed as PleosPC15_1_174117
Pleurotus ostreatus	Basidiomycota	PLEOSDRAFT_1084474	A0A067NRD8	PostrHHK7	XIII	3	ED	D	T	K	Q	G	N	P	V	G	P	G	V	E	2	18	-2	HATPase_c and Rec domains, but no HisKA domain
Postia placenta	Basidiomycota	POSPLDRAFT_106926	B8P4B7	PplacHHK4	I	5	ED	D	T	K	S	G	M	P	V	N	P	G	Y	F	-1	1	15
Postia placenta	Basidiomycota	POSPLDRAFT_89890	B8P856	PplacHHK1	III	0	ED	D	T	K	S	A	H	P	L	N	P	G	H	R	-1	5	3
Postia placenta	Basidiomycota	POSPLDRAFT_107196	B8P313	PplacRim15	Rim15 non-Asc	0	ED	D	S	K	H	A	Y	P	V	N	P	G	Y	K	-1	1	1	minus 1 a4
Postia placenta	Basidiomycota	POSPLDRAFT_126525	B8PEA7	PplacSkn7	Skn7	0	DD	D	T	K	V	S	N	P	F	D	P	G	I	K	-1	0	-2
Postia placenta	Basidiomycota	POSPLDRAFT_134813	B8PEC3	PplacSsk1	Ssk1	0	DD	D	T	K	Q	A	S	P	V	N	P	G	F	L	-1	0	37
Postia placenta	Basidiomycota	POSPLDRAFT_127182	B8PJM0	PplacRR1	Unclassified RR	0	DD	D	T	K	V	S	N	P	F	D	P	G	I	K	-1	0	-2	Has N-terminal IRG-type G domain
Postia placenta	Basidiomycota	POSPLDRAFT_51297	B8P0K5	PplacHHK2	VIII	0	ED	D	S	K	Q	A	S	P	I	N	P	G	W	F	-1	1	13
Postia placenta	Basidiomycota	POSPLDRAFT_128265	B8P999	PplacHHK6	X	0	ED	D	S	K	H	A	D	P	L	N	P	G	F	K	-1	3	4
Postia placenta	Basidiomycota	POSPLDRAFT_101025	B8P7I4	PplacHHK3	XIII	5	DD	D	T	K	Q	G	N	P	V	D	P	G	V	E	-1	31	-2
Postia placenta	Basidiomycota	POSPLDRAFT_126760	B8PHK4	PplacHHK5	XIII	5	ED	D	T	K	Q	A	N	P	L	N	P	G	F	L	-1	0	4
Puccinia graminis	Basidiomycota	XP_003889300.1	H6QT55	PgramHK2	III	0	ED	D	T	K	S	A	H	P	L	N	P	G	V	A	0	0	3
Puccinia graminis	Basidiomycota	XP_003319617.2	E3JTC4	PgramHK5	III	0	ED	D	T	K	S	A	H	P	L	N	P	G	Y	K	-1	0	3
Puccinia graminis	Basidiomycota	XP_003889541.1	H6QSI2	PgramRim15	Rim15 non-Asc	0	ED	D	T	K	M	S	F	P	V	N	P	G	L	K	-1	1	1	minus 4 a4
Puccinia graminis	Basidiomycota	XP_003323392.2	E3K3B6	PgramSkn7	Skn7	0	ED	D	T	K	F	S	N	P	F	D	P	G	C	K	-1	5	-2
Puccinia graminis	Basidiomycota	XP_003889873.1	H6QRJ2	PgramSsk1	Ssk1	0	ED	D	T	K	Q	A	S	P	V	N	P	G	F	L	-1	0	34
Puccinia graminis	Basidiomycota	XP_003335019.1	E3L225	PgramRR1	Unclassified RR	0	DD	D	T	K	S	T	D	P	L	N	P	G	V	N	5	0	2
Puccinia graminis	Basidiomycota	XP_003889564.1	H6QSE5	PgramHK3	VIII	0	X	X	X	X	X	X	X	X	X	X	X	X	X	X	X	X	X	No receiver domain
Puccinia graminis	Basidiomycota	XP_003334153.2	E3KZK9	PgramHK1 Rec1	XII-A Rec1	0	DD	D	S	K	M	A	R	P	F	N	P	G	Y	A	-2	0	0
Puccinia graminis	Basidiomycota	XP_003334153.2	E3KZK9	PgramHK1 Rec2	XII-A Rec2	0	ED	D	T	K	Q	G	N	P	Y	N	P	G	I	I	-1	8	4
Puccinia graminis	Basidiomycota	XP_003325810.2	E3KAG1	PgramHK4	XVII	6	DD	D	T	K	Q	A	N	P	L	N	P	G	F	I	-1	0	6
Ramicandelaber brevisporus	Zoopagomycota	Rambr1|162570|		RbrevHK1	III	0	ED	D	T	K	Q	A	H	P	L	N	P	G	Y	A	-1	1	6
Ramicandelaber brevisporus	Zoopagomycota		Could not find in UniProt, NCBI, JGI	RbrevRim15	Rim15 non-Asc
Ramicandelaber brevisporus	Zoopagomycota		Could not find in UniProt, NCBI, JGI	RbrevSkn7	Skn7
Ramicandelaber brevisporus	Zoopagomycota	Ramb1|115309		RbrevSsk1	Ssk1	0	ED	D	T	K	Q	A	S	P	F	N	P	G	F	L	-1	0	8
Ramicandelaber brevisporus	Zoopagomycota	Rambr1|29108|		RbrevHK2 Rec2	XII-B Rec2	3	DD	D	T	K	H	A	D	P	V	N	P	G	T	L	0	0	122	minus 1 a4. Only 1 Rec domain. Assigned as Rec2 type.
Rhizophagus irregularis	Glomeromycota	Gloin1|138626|		RirreHK4	I	0	ED	X	X	X	X	X	X	X	X	N	X	X	X	X	-1	X	X	Truncated after a2
Rhizophagus irregularis	Glomeromycota	Gloin1|94431|		RirreHK8	II	0	ED	D	T	K	Q	A	N	P	Y	N	P	G	F	M	-1	0	148	manual alignment of b4 and b5 due to large insert
Rhizophagus irregularis	Glomeromycota	Gloin1|6899		RirreHK9	II	0	ED	A	T	K	T	A	D	P	V	N	N	A	L	Q	-1	12	38	Atypical receiver domain, 14 b4a4, partial HATPase_c and Rec domains, but no HisKA domain => could be C-terminal fragment
Rhizophagus irregularis	Glomeromycota	Gloin1|93283|		RirreHK1	III	0	ED	D	T	K	Q	A	H	P	L	N	P	G	Y	M	-1	0	2	Originally listed as Gloin1|932836|. Same as Gloin1|344479
Rhizophagus irregularis	Glomeromycota		Could not find in UniProt, NCBI, JGI	RirreRim15	Rim15 non-Asc
Rhizophagus irregularis	Glomeromycota	Gloin1|34040		RirreSkn7A	Skn7	0	DD	D	P	K	V	P	P	P	F	E	S	G	L	R	-1	0	-2	Atypical receiver, 1 b3a3
Rhizophagus irregularis	Glomeromycota	Gloin1|14063		RirreSkn7B	Skn7	0	DD	V	X	X	L	X	X	X	X	X	X	X	X	X	-1	0	X	Truncated rec domain after b3
Rhizophagus irregularis	Glomeromycota	Gloin1|9453		RireSsk1	Ssk1	3	ED	D	T	K	Q	A	S	P	V	N	P	G	F	L	-1	0	34
Rhizophagus irregularis	Glomeromycota	Gloin1|77355		RirreHK12	Unclassified HHK	0	ED	D	X	X	Q	X	X	X	X	N	P	N	X	X	-1	0	X	Trunacted Rec domain in a3
Rhizophagus irregularis	Glomeromycota	Gloin1|20972		RirreRR1	Unclassified RR	0	ED	N	T	K	?	G	L	P	V	N	?	?	F	L	-1	1	41	Atypical receiver, region around phosphorylation site hard to identify
Rhizophagus irregularis	Glomeromycota	Gloin1|349496		RirreRR2	Unclassified RR	0	DD	D	T	K	D	T	N	P	A	N	P	G	W	Q	0	0	5
Rhizophagus irregularis	Glomeromycota	Gloin1|80670		RirreRR3	Unclassified RR	0	DD	D	T	K	D	T	N	P	A	N	P	G	Y	S	0	0	5
Rhizophagus irregularis	Glomeromycota	Gloin1|21566		RirreHK10 Rec1	XII-B Rec1	0	DD	D	S	K	M	A	K	P	F	N	P	G	Y	A	-2	2	0	Only 1 Rec domain. Assigned as Rec1 type.
Rhizophagus irregularis	Glomeromycota	Gloin1|342107		RirreHK14 Rec1	XII-B Rec1	0	DD	D	S	K	M	A	K	P	F	N	P	G	Y	A	-2	2	0	Only first Rec domain. Has both HisKA and HATPase_c domains.
Rhizophagus irregularis	Glomeromycota	Gloin1|93941|	Could not find in JGI	RirreHK2 Rec1	XII-B Rec1	0																		Listed in Kabbara 2019
Rhizophagus irregularis	Glomeromycota	Gloin1|90992|	Could not find in JGI	RirreHK3 Rec1	XII-B Rec1	0																		Listed in Kabbara 2019
Rhizophagus irregularis	Glomeromycota	Gloin1|35016		RirreHK11 Rec2	XII-B Rec2	0	ED	D	T	K	A	A	S	P	L	N	P	G	Y	I	-1	11	1	Only 1 Rec domain. Assigned as Rec2 type. HATPase_c and Rec domains, but no HisKA domain
Rhizophagus irregularis	Glomeromycota	Gloin1|93941|	Could not find in JGI	RirreHK2 Rec2	XII-B Rec2	0																		Listed in Kabbara 2019
Rhizophagus irregularis	Glomeromycota	Gloin1|90992|	Could not find in JGI	RirreHK3 Rec2	XII-B Rec2	0																		Listed in Kabbara 2019
Rhizophagus irregularis	Glomeromycota	Gloin1|327799|		RirreHK5	XIII	5	ED	D	T	?	Q	G	L	?	?	N	P	G	?	?	0	25	34	Could not identify b5
Rhizophagus irregularis	Glomeromycota	Gloin1|22775|		RirreHK7	XIX	2	ED	D	T	K	I	A	N	P	I	N	P	G	F	E	-1	6	-2	Same as Gloin1|156196
Rhizophagus irregularis	Glomeromycota	Gloin1|346986|		RirreHK6	XVIII-A	4	ED	D	T	K	M	A	N	P	A	N	A	G	F	K	-1	0	1
Rhizopus delemar	Mucoromycota	RO3G_02990	I1BQ06	RdeleHHK1	III	0	ED	D	T	K	Q	A	H	P	L	N	P	G	Y	F	-1	0	4
Rhizopus delemar	Mucoromycota	RO3G_14331	I1CME0	RdeleHHK2	III	0	ED	D	T	K	Q	A	H	P	L	N	P	G	Y	F	-1	0	4
Rhizopus delemar	Mucoromycota	RO3G_02289	I1BN05	RdeleHHK3	III	0	ED	D	T	K	Q	A	H	P	L	N	P	G	Y	F	-1	0	4
Rhizopus delemar	Mucoromycota	RO3G_11209	I1CDG8	RdeleHHK4	III	0	ED	D	T	K	Q	A	H	P	L	N	P	G	Y	F	-1	0	3
Rhizopus delemar	Mucoromycota	RO3G_05981	I1BYJ6	RdeleRim15A	Rim15 non-Asc	0	DD	D	T	K	R	A	Y	P	V	N	P	G	V	R	-1	2	1	minus 4 a4
Rhizopus delemar	Mucoromycota	RO3G_05593	I1BXF8	RdeleRim15B	Rim15 non-Asc	0	DD	D	T	K	R	A	Y	P	V	N	P	G	I	K	-1	1	1	minus 4 a4
Rhizopus delemar	Mucoromycota	RO3G_01176	I1BJU2	RdeleRim15C	Rim15 non-Asc	0	DD	D	T	K	R	A	Y	P	V	N	P	G	I	K	-1	1	1	minus 4 a4
Rhizopus delemar	Mucoromycota	RO3G_15453	I1CQL2	RdeleSkn7A	Skn7	0	DD	D	T	K	V	S	N	P	F	D	P	G	I	K	-1	0	-2
Rhizopus delemar	Mucoromycota	RO3G_11609	I1CEL8	RdeleSkn7B	Skn7	0	DD	D	T	K	M	S	N	P	F	D	P	G	V	Q	-1	0	-2
Rhizopus delemar	Mucoromycota	RO3G_03196	I1BQL2	RdeleSsk1	Ssk1	3	ED	D	T	K	Q	A	S	P	L	N	P	G	F	L	-1	minus 13 in a2 and b3	53
Rhizopus delemar	Mucoromycota	RO3G_10199	I1CAK9	RdeleRR1	Unclassified RR	0	DD	D	T	K	V	S	N	P	F	D	P	G	I	K	-1	0	-2
Rhizopus delemar	Mucoromycota	RO3G_06799	I1C0W4	RdeleHHK10	V	0	?	?	?	?	?	?	?	?	?	?	?	?	?	?	?	?	?	Looks like complete protein with very degenerate receiver at C-terminus. Can see potential b1 RVLIV, b4 VLVITT, and b5 GFVFKPL motifs.
Rhizopus delemar	Mucoromycota	RO3G_04752	I1BV17	RdeleHHK11	V	0	ED	D	S	G	F	A	N	P	M	N	P	G	D	L	-1	3	6	Atypical receiver domain. Has +2 b5a5. Has two Fe-S binding motifs C-terminal to receiver
Rhizopus delemar	Mucoromycota	RO3G_00272	I1BH88	RdeleHHK5	X	0	ED	D	T	K	H	A	D	P	L	N	P	G	Y	P	-1	3	2
Rhizopus delemar	Mucoromycota	RO3G_08367	I1C5D2	RdeleHHK6	X	0	ED	D	T	K	H	A	D	P	L	N	P	G	Y	P	-1	3	2
Rhizopus delemar	Mucoromycota	RO3G_00513	I1BHX9	RdeleHHK7	X	0	ED	D	T	K	H	A	D	P	L	N	P	G	Y	Q	-1	3	4
Rhizopus delemar	Mucoromycota	RO3G_16486	I1CTJ5	RdeleHHK8	X	0	ED	D	T	K	H	A	D	P	L	N	P	G	Y	Q	-1	3	4
Rhizopus delemar	Mucoromycota	RO3G_08203	I1C4W8	RdeleHHK9	X	0	ED	D	X	X	H	X	X	X	X	N	P	K	X	X	-1	3	X	Truncated rec domain after b3
Rhizopus delemar	Mucoromycota	RO3G_01866	I1BLT2	RdeleHHK12	XV	0	ED	X	X	X	X	X	X	X	X	N	X	X	X	X	0	0	X	Truncated rec domain after b3
Rhizopus delemar	Mucoromycota	RO3G_03477	I1BRE2	RdeleHHK13	XV	0	X	X	X	X	X	X	X	X	X	X	X	X	X	X	X	X	X	No receiver domain
Rozella allomycis	Opisthosporidia	ROZALSC1DRAFT_20399	A0A4P9YS74	RalloHK6	II	0	ED	D	T	K	S	A	D	P	V	N	P	G	V	L	8	0	0
Rozella allomycis	Opisthosporidia	Rozal1_1|4039|	A0A075AS81	RalloHK3	IV	0	ED	D	T	?	M	A	D	?	?	N	P	G	?	?	0	0	3	Sequence present but degenerates after a4
Rozella allomycis	Opisthosporidia	O9G_002042 ,ROZALSC1DRAFT_27969	A0A075B0I5, A0A4P9YLL3	RalloRim15	Rim15 non-Asc	0	DS	N	T	K	E	A	Y	P	L	N	P	G	F	E	-1	0	1	Atypical receiver, minus 5 a4. Two UniProt IDs with identical receiver domains
Rozella allomycis	Opisthosporidia	ROZALSC1DRAFT_26906	A0A4P9YPY3	RalloSkn7A	Skn7	0	ED	D	T	K	V	S	N	P	F	D	P	G	I	R	-1	0	-2
Rozella allomycis	Opisthosporidia	O9G_001789	A0A075AW50	RalloSkn7B	Skn7	0	ED	D	T	K	V	S	N	P	F	D	P	G	I	R	-1	0	-2
Rozella allomycis	Opisthosporidia	O9G_004498	A0A075B1D9	RalloSsk1	Ssk1	0	XE	D	T	K	N	G	S	P	I	N	E	G	Y	I	29	5	1	Missing b1, substantially different than other Ssk1s
Rozella allomycis	Opisthosporidia	O9G_000900	A0A075AN70	RalloRR1	Unclassified RR	0	ED	D	S	K	M	A	I	P	F	N	P	G	W	K	-1	0	1	Has N-terminal AGC- kinase C-terminal domain. Could this be degenerate Rim15 or fragment?
Rozella allomycis	Opisthosporidia	Rozal1_1|5218|	A0A075APD8	RalloHK1	X-A	0	ED	D	T	K	Q	A	N	P	I	N	P	G	F	L	-1	0	0
Rozella allomycis	Opisthosporidia	Rozal1_1|3104|	A0A075AUK7, A0A4P9YHB1	RalloHK4	XIII	0	ED	D	T	K	Q	A	N	P	L	N	P	G	Y	I	4	0	2	2 UniProt IDs for the same protein
Rozella allomycis	Opisthosporidia	Rozal1_1|946|	A0A075B0R8	RalloHK5	XIV	0	DD	D	T	K	L	G	L	P	V	N	L	G	V	L	0	1	-2	1 b3a3, -4 b4a4
Rozella allomycis	Opisthosporidia	Rozal1_1|3629|	A0A075AXS5, A0A2D0WD29	RalloHK2	XVIII-B	3	DD	D	T	K	S	A	N	P	V	N	P	G	Y	R	0	0	-3	2 UniProt IDs for the same protein
Saccharomyces cerevisiae	Ascomycota	NM_001179933.1	P43565	ScereRim15	Rim15 Asc	0	EP	A	T	K	K	N	Y	P	V	I	P	A	V	L	-1	1	1	Atypical receiver, minus 4 a4
Saccharomyces cerevisiae	Ascomycota	NM_001179337.3	P38889	ScereSkn7	Skn7	0	ED	D	T	K	V	G	N	P	F	D	P	G	I	R	-1	0	-2
Saccharomyces cerevisiae	Ascomycota	NM_001181893.1	Q07084	ScereSsk1	Ssk1	0	ED	D	T	K	Q	A	S	P	V	N	P	G	Y	L	-1	0	26
Saccharomyces cerevisiae	Ascomycota	YIL147C	P39928	ScereSln1	VI	2	ED	D	T	K	Q	A	F	P	I	N	P	G	F	P	0	5	-1
Scheffersomyces (Pichia) stipitis	Ascomycota	A3LP85	A3LP85	SstipSrr1	Srr1	0	DD	D	T	K	E	T	R	P	L	N	P	G	T	Y	1	0	0
Schizosaccharomyces pombe	Ascomycota	SPCC1450.11c	P38938	SpombCek1	Rim15 Asc	0	X	X	X	X	X	X	X	X	X	X	X	X	X	X	X	X	X	No receiver domain
Schizosaccharomyces pombe	Ascomycota	SPBC725.06c	O94324	SpombPpk31	Rim15 Asc	0	X	X	X	X	X	X	X	X	X	X	X	X	X	X	X	X	X	No receiver domain
Schizosaccharomyces pombe	Ascomycota	SPAC8C9.14	O14283	SpombPrr1	Skn7	0	ED	D	T	K	I	S	N	P	F	D	P	G	L	K	-1	0	-2
Schizosaccharomyces pombe	Ascomycota	SPBC887.10	P87323	SpombMcs4	Ssk1	0	ED	D	T	K	Q	A	S	P	V	N	P	G	F	L	-1	0	26
Schizosaccharomyces pombe	Ascomycota	mak1	Q9P7Q7	SpombMak1	V	0	ED	D	S	K	Q	A	N	P	I	N	P	G	Y	L	-1	3	3
Schizosaccharomyces pombe	Ascomycota	mak2	O14002	SpombMak2	X	0	ED	D	T	K	H	A	D	P	F	N	P	G	Y	Q	-1	3	4	minus 1 a1b2
Schizosaccharomyces pombe	Ascomycota	mak3	O74539	SpombMak3	X	0	ED	D	T	K	H	A	D	P	F	N	P	G	Y	K	-1	3	3
Spathaspora passalidarum	Ascomycota	XM_007373661.1	G3AHH5	SpassSrr1	Srr1	0	DD	D	T	K	E	T	L	P	M	N	P	G	T	V	1	0	0
Sporobolomyces roseus	Basidiomycota	Sporo1|31634		SroseHHK5	I	0	DD	D	T	K	Q	G	F	G	G	N	P	P	W	S	-1	2	3
Sporobolomyces roseus	Basidiomycota	Sporo|209		SroseHHK1	III	0	ED	D	T	K	S	A	H	P	L	N	P	G	Y	K	-1	0	3
Sporobolomyces roseus	Basidiomycota	Sporo1|28709.2		SroseHHK6	IX	0	ED	D	T	K	Q	A	S	P	V	N	P	G	Y	A	-1	0	0
Sporobolomyces roseus	Basidiomycota	Sporo|23664		SroseHHK8	IX	0	DD	D	T	K	Q	A	S	P	V	N	D	G	Y	S	-1	0	2	HATPase_c and Rec domains, but no HisKA domain
Sporobolomyces roseus	Basidiomycota	Sporo1|33825		SroseRim15	Rim15 non-Asc	0	GR	D	C	K	K	S	H	P	I	N	A	G	T	K	0	0	1	Atypical receiver, minus 2 a4
Sporobolomyces roseus	Basidiomycota	Sporo1|33220		SroseSkn7	Skn7	0	ED	D	T	K	V	S	N	P	F	D	P	G	V	K	-1	0	-2
Sporobolomyces roseus	Basidiomycota	Sporo1|13880.2	Could not find in UniProt, NCBI, JGI	SroseSsk1	Ssk1
Sporobolomyces roseus	Basidiomycota	Sporo1|31263		SroseHHK2	VIII	0	ED	D	T	K	Q	A	S	P	L	E	P	G	W	F	-1	1	15
Sporobolomyces roseus	Basidiomycota	Sporo1|28029		SroseHHK7 Rec1	X	0	DT	D	T	K	F	R	M	P	L	N	P	A	F	K	-1	5	-4	Atypical rec domain, 2 Rec domains in group X HHK
Sporobolomyces roseus	Basidiomycota	Sporo1|28029		SroseHHK7 Rec2	X	0	ED	D	T	K	N	A	N	P	I	N	P	G	Y	V	-1	0	2	2 Rec domains in group X HHK
Sporobolomyces roseus	Basidiomycota	Sporo1|24426		SroseHHK3 Rec1	XII-A Rec1	0	DD	D	S	K	M	A	Q	P	F	S	P	G	Y	P	-2	0	0
Sporobolomyces roseus	Basidiomycota	Sporo1|24426		SroseHHK3 Rec2	XII-A Rec2	0	ED	D	T	K	Q	G	N	P	Y	N	P	G	V	F	-1	5	4
Sporobolomyces roseus	Basidiomycota	Sporo|28207		SroseHHK9 Rec2	XII-A Rec2	0	ED	D	T	K	E	G	N	P	Y	N	P	G	V	V	0	3	4	Only 1 Rec domain. Assigned as Rec2 type.
Sporobolomyces roseus	Basidiomycota	Sporo1|29081		SroseHHK4	XIII	5	DD	D	T	K	Q	A	N	P	V	D	P	G	V	E	-1	52	-2	3 b4a4, 26 a4b5
Sporobolomyces roseus	Basidiomycota	Sporo|33425		SroseHHK10	XIV	0	DD	D	T	K	Q	G	L	G	G	N	P	G	W	S	2	-1	3
Sporothrix schenckii	Ascomycota	HMPREF1624_05212	U7PS27	SscheDrk1	III	0	ED	D	T	K	Q	A	H	P	L	N	P	G	Y	Q	-1	0	4
Sporothrix schenckii	Ascomycota	HMPREF1624_02324	U7Q251	SscheFos1	IV	0	ED	D	T	K	S	A	Y	P	V	N	P	G	Y	K	2	2	-2
Sporothrix schenckii	Ascomycota	HMPREF1624_07691	U7PNT1	SscheRim15	Rim15 Asc	0	ED	E	T	K	K	A	Y	P	I	H	P	G	L	S	-1	1	1	Atypical receiver, minus 4 a4
Sporothrix schenckii	Ascomycota	HMPREF1624_00950	U7Q424	SscheSkn7	Skn7	0	ED	D	T	K	I	S	N	P	F	D	P	G	V	K	-1	2	-2
Sporothrix schenckii	Ascomycota	HMPREF1624_04967	U7PTB4	SscheSsk1	Ssk1	0	ED	D	T	K	Q	A	S	P	V	N	P	G	F	F	-1	0	32
Sporothrix schenckii	Ascomycota	HMPREF1624_07197	U7PKW3	SscheHHK2	V	0	ED	D	S	K	H	A	N	P	V	N	P	G	Y	F	-1	3	4
Sporothrix schenckii	Ascomycota	HMPREF1624_02907	U7Q3R0	SscheSln1	VI	0	DD	D	T	K	Q	A	F	P	I	N	P	G	F	P	0	5	-2
Sporothrix schenckii	Ascomycota	HMPREF1624_07187	U7PKV0	SscheHHK4	X	0	ED	D	T	K	Q	A	S	P	V	N	P	G	Y	S	0	5	2
Sporothrix schenckii	Ascomycota	HMPREF1624_04740	U7PVB7	SscheHHK6	XI	0	ED	D	T	K	E	G	N	P	F	N	P	G	V	M	-1	8	5
Sporothrix schenckii	Ascomycota	HMPREF1624_03061	U7PVL9	SscheHHK7	XI	0	ED	D	T	K	E	A	Y	P	F	N	P	G	V	L	-1	56	4
Syncephalis plumigaleata	Zoopagomycota	Synplu1|252105		SplumHK4	II	0	ED	D	T	X	Q	A	S	X	X	N	P	G	X	X	2	0	42	Truncated Rec domain after a4. Partial HATPase_c and Rec domains, but no HisKA domain
Syncephalis plumigaleata	Zoopagomycota	Synplu1|682744		SplumHK5	II	0	ED	D	?	K	G	?	?	P	V	N	P	G	C	F	0	0	8	Degenerate Rec domain. Could not identify region around b4. HATPase_c and Rec domains, but no HisKA domain
Syncephalis plumigaleata	Zoopagomycota	Synplu1|619180|		SplumHK2	III	0	ED	D	T	K	Q	A	H	P	L	N	P	G	Y	F	-1	0	4
Syncephalis plumigaleata	Zoopagomycota	Synplu1|207836		SplumRim15	Rim15 non-Asc	0	DD	D	T	K	V	A	Y	P	V	N	P	G	V	K	0	0	1	minus 4 a4
Syncephalis plumigaleata	Zoopagomycota	Synplu1|656966		SplumSkn7	Skn7	0	ED	D	T	K	M	A	N	P	F	D	P	G	V	K	-1	0	-2
Syncephalis plumigaleata	Zoopagomycota	Synplu1|653315		SplumSsk1	Ssk1	3	ED	D	T	K	Q	A	S	P	V	N	P	G	F	L	-1	0	28
Syncephalis plumigaleata	Zoopagomycota	Synplu1|312668		SplumRR1	Unclassified RR	0	DD	D	T	K	H	A	D	P	F	N	P	G	Y	V	-1	7	0
Syncephalis plumigaleata	Zoopagomycota	Synplu1|327098|		SplumHK3 Rec2	XII-B Rec2	0	ED	D	T	K	Q	G	M	P	V	N	P	G	Y	K	-1	0	3	Only 1 Rec domain. Assigned as Rec2 type.
Syncephalis plumigaleata	Zoopagomycota	Synplu1|742021|		SplumHK1	XIII	5	DD	D	T	K	R	A	D	P	I	N	P	G	V	L	0	0	97	3 b4a4
Taphrina deformans	Ascomycota	CCG80970.1	R4XCB7	TdefoHK1	I	0	ED	D	T	K	N	G	L	P	V	N	P	G	F	M	-1	2	3
Taphrina deformans	Ascomycota	CCG81618.1	R4XE51	TdefoHK2	I	0	ED	D	T	K	Q	G	L	P	I	N	P	G	Y	L	-1	6	3
Taphrina deformans	Ascomycota	CCG84804.1	R4XNI5	TdefoHK8	II	0	DD	D	S	K	N	G	C	P	V	N	P	G	F	L	-1	4	3
Taphrina deformans	Ascomycota	CCG82646.1	R4XH04	TdefoHK6	IX	0	ED	D	T	K	Q	A	S	P	V	N	P	G	Y	K	-1	1	2
Taphrina deformans	Ascomycota		Could not find in UniProt, NCBI, JGI	TdefoRim15	Rim15 Asc
Taphrina deformans	Ascomycota		Could not find in UniProt, NCBI, JGI	TdefoSkn7	Skn7
Taphrina deformans	Ascomycota	CCG82333.1	R4XD49	TdefoSsk1	Ssk1	0	ED	D	T	K	Q	A	S	P	V	N	P	G	F	L	-1	0	28
Taphrina deformans	Ascomycota	CCG82304.1	R4XFZ6	TdefoRR1	Unclassified RR	0	ED	D	T	K	Q	A	S	P	V	N	P	G	Y	Q	-1	5	2
Taphrina deformans	Ascomycota	CCG83202.1	R4XIL3	TdefoRR2	Unclassified RR	0	X	D	T	K	Q	A	S	P	I	X	P	G	Y	S	-1	4	2	Missing b1
Taphrina deformans	Ascomycota	CCG84238.1	R4XF21	TdefoRR3	Unclassified RR	0	ED	D	T	K	Q	A	N	P	I	N	P	G	Y	V	-1	0	3
Taphrina deformans	Ascomycota	CCG82135.1	R4X9N1	TdefoHK3	V	0	ED	D	S	K	H	A	N	P	V	N	P	G	Y	F	-1	0	0
Taphrina deformans	Ascomycota	CCG82134.2	R4X8Z1	TdefoHK4	VIII	0	ED	D	S	K	Q	A	S	P	V	D	P	G	W	F	-1	2	6
Taphrina deformans	Ascomycota	CCG84217.1	R4XEF1	TdefoHK7	XI	0	ED	D	T	K	E	A	N	P	F	N	P	G	S	F	-1	5	4	Contains C-terminal TPK catalytic & binding domains
Taphrina deformans	Ascomycota	CCG82126.1	R4XCM5	TdefoHK5	XIII	7	DD	D	T	K	Q	G	N	P	V	D	P	G	V	E	-1	12	-2
Trichosporon asahii	Basidiomycota	EKD00636.1	K1VIT0	TasahHHK5	I	0	ED	D	T	K	N	G	L	P	V	N	P	G	Y	L	-1	3	48
Trichosporon asahii	Basidiomycota	EKD05385.1	K1VMH1	TasahHHK6	I	0	DD	D	S	K	Q	A	N	P	V	A	P	G	V	I	0	0	0
Trichosporon asahii	Basidiomycota	EKD04254.1	K1WTP2	TasahNIK1	III	0	ED	D	T	K	S	A	H	P	L	N	P	G	Y	R	-1	5	3
Trichosporon asahii	Basidiomycota	EKD00163.1	K1VU09	TasahRim15	Rim15 non-Asc	0	ED	D	?	X	H	?	?	X	X	N	P	?	X	X		2	?	Could not identify b4, then truncated rec domain
Trichosporon asahii	Basidiomycota	EKC98245.1	K1VBS4	TasahSkn7	Skn7	0	ED	D	T	K	F	S	N	P	F	D	P	G	V	K	-1	0	-2	K at D+10, 1 b3a3
Trichosporon asahii	Basidiomycota	EKD02454.1	K1WMU7	TasahSsk1	Ssk1	0	EE	L	T	K	F	A	S	P	V	Y	P	G	L	L	-1	0	28	Atypical receiver, substantially different than other Ssk1s
Trichosporon asahii	Basidiomycota	EKD01462.1	K1VPR3	TasahHHK2	VIII	0	ED	D	S	K	Q	A	S	P	L	D	P	G	W	F	-1	1	13
Trichosporon asahii	Basidiomycota	A1Q2_07556	K1VBK1	TasahHHK10 Rec1	XII Rec1	0	DD	D	S	K	L	A	A	P	F	N	P	G	F	P	-2	0	0
Trichosporon asahii	Basidiomycota	EKD02437.1	K1VSA5	TasahHHK8 Rec1	XII Rec1	0	DD	D	T	K	M	S	Q	P	F	L	P	G	Y	A	-2	0	2	minus 3 a4
Trichosporon asahii	Basidiomycota	EKD00968.1	K1VVT9	TasahHHK9 Rec1	XII Rec1	0	DD	D	T	K	M	G	H	P	F	G	P	G	Y	A	10	0	1	minus 6 a4. Missing N-terminal HATPase_c
Trichosporon asahii	Basidiomycota	A1Q2_07556	K1VBK1	TasahHHK10 Rec2	XII Rec2	0	ED	D	T	K	E	G	N	P	Y	N	P	G	V	L	-1	2	3
Trichosporon asahii	Basidiomycota	EKD02437.1	K1VSA5	TasahHHK8 Rec2	XII Rec2	0	ED	D	T	K	E	G	N	P	Y	N	P	G	V	L	-1	6	3	minus 1 a4
Trichosporon asahii	Basidiomycota	EKD00968.1	K1VVT9	TasahHHK9 Rec2	XII Rec2	0	AS	D	S	X	E	R	F	X	X	R	P	G	X	X	-7	0	2	Atypical receiver domain. Truncated rec domain after b4
Trichosporon asahii	Basidiomycota	EKC99461.1	K1VJU5	TasahHHK1 Rec1	XII-A Rec1	0	DD	D	S	K	L	A	I	P	F	N	P	G	Y	R	-2	0	2
Trichosporon asahii	Basidiomycota	EKD03901.1	K1VTK5	TasahHHK3 Rec1	XII-A Rec1	0	DE	D	S	K	L	P	V	P	F	M	R	G	F	P	-2	1	0
Trichosporon asahii	Basidiomycota	EKC97658.1	K1W7Q9	TasahHHK4 Rec1	XII-A Rec1	0	DS	D	L	K	L	T	V	P	F	N	P	G	Y	P	-2	0	0	minus 3 a4. Atypical Rec domain
Trichosporon asahii	Basidiomycota	EKC99461.1	K1VJU5	TasahHHK1 Rec2	XII-A Rec2	0	ED	D	T	K	E	G	N	P	Y	N	P	G	V	L	-1	32	4
Trichosporon asahii	Basidiomycota	EKD03901.1	K1VTK5	TasahHHK3 Rec2	XII-A Rec2	0	ED	D	T	K	E	G	N	P	Y	N	P	G	V	L	-1	17	2
Trichosporon asahii	Basidiomycota	EKC97658.1	K1W7Q9	TasahHHK4 Rec2	XII-A Rec2	0	ED	D	T	K	E	G	N	P	Y	N	P	G	V	L	-1	72	3	minus 1 a4
Trichosporon asahii	Basidiomycota	A1Q2_05104	K1VIP4	TasahHHK12	XIII	0	DD	D	T	K	Q	G	N	P	V	N	P	G	I	Q	-1	4	-2
Trichosporon asahii	Basidiomycota	EKC99087.1	K1VQS6	TasahHHK7	XIII	3	DD	D	T	K	Q	G	N	P	V	D	P	G	I	V	0	5	-2	Reassigned to group XIII
Trichosporon asahii	Basidiomycota	A1Q2_08005	K1W7S7	TasahHHK11	XIV	2	ED	D	T	K	N	A	L	P	C	N	P	G	W	R	5	0	12	1 b4a4, has GAF domain
Tuber melanosporum	Ascomycota	XP_002840144.1	D5GIJ2	TmelaHK4	I	0	ED	D	T	K	Q	G	L	P	V	N	P	G	F	F	-1	2	3
Tuber melanosporum	Ascomycota	XP_002840966.1	D5GKW4	TmelaHK3	III	0	DK	D	T	K	Q	A	H	P	L	N	P	G	Y	Q	-1	0	3	Atypical receiver, insert 3 a1
Tuber melanosporum	Ascomycota	XP_002841097.1	D5GL95	TmelaHK2	IX	0	ED	D	T	K	Q	A	S	P	V	N	P	G	Y	S	-1	21	10
Tuber melanosporum	Ascomycota	XP_002841930.1	D5GNM8	TmelaRim15	Rim15 Asc	0	ED	E	T	K	K	G	Y	P	A	H	P	G	L	P	-1	1	1	Atypical receiver, minus 4 a4
Tuber melanosporum	Ascomycota	XP_002838237.1	D5GD35	TmelaSkn7	Skn7	0	ED	D	T	K	V	S	N	P	F	D	P	G	V	K	-1	0	-2
Tuber melanosporum	Ascomycota	GSTUM_00000094001	D5G4P6	TmelaSsk1	Ssk1	0	ED	D	T	K	Q	A	S	P	V	N	P	G	F	F	-1	0	35
Tuber melanosporum	Ascomycota	XP_002838889.1	D5GEY7	TmelaHK6	V	0	ED	D	S	K	H	A	N	P	V	N	P	G	Y	F	-1	0	0
Tuber melanosporum	Ascomycota	XP_002839258.1	D5GG06	TmelaHK5	VI	3	ED	D	S	K	Q	A	F	P	I	N	P	G	F	R	0	5	-2
Tuber melanosporum	Ascomycota	XP_002835665.1	D5G5M9	TmelaHK8	VII	0	ED	D	S	K	W	A	D	P	Y	N	P	G	F	I	0	3	8
Tuber melanosporum	Ascomycota	GSTUM_00007042001	D5GFS0	TmeleHK9	VIII	0	ED	D	S	K	Q	A	S	P	V	N	P	G	W	F	-7	0	13	9 b3a3. Has PAS, Phy, HisKA, Rec but no HATPase_c domain.
Tuber melanosporum	Ascomycota	XP_002838123.1	D5GCS1	TmelaHK7	X-A	0	ED	D	T	K	Q	A	N	P	I	N	P	G	H	P	-1	5	0
Tuber melanosporum	Ascomycota	XP_002842040.1	D5GNY8	TmelaHK1	XI	0	ED	D	S	K	E	A	N	P	F	N	P	G	A	I	-1	8	4
Umbelopsis ramanniana	Mucoromycota	Umbra1|243181|		UramaHK1	III	0	ED	D	T	K	Q	A	H	V	N	N	P	G	Y	H	-1	0	4
Umbelopsis ramanniana	Mucoromycota	Umbra1|242096|		UramaHK2	III	0	ED	D	T	K	Q	A	H	P	L	N	P	G	Y	X	-1	0	4	Truncated after b5
Umbelopsis ramanniana	Mucoromycota	Umbra1|236075		UramaRIm15	Rim15 non-Asc	0	DD	D	T	K	R	A	Y	P	V	N	P	G	I	T	0	0	1	minus 4 a4
Umbelopsis ramanniana	Mucoromycota	Umbra1|247899		UramaSkn7A	Skn7	0	DD	D	T	K	V	S	N	P	F	D	P	G	V	T	-1	0	-2
Umbelopsis ramanniana	Mucoromycota	Umbra1|211819		UramaSkn7B	Skn7	0	DD	D	T	K	V	S	N	P	F	D	P	G	V	K	-1	0	-2
Umbelopsis ramanniana	Mucoromycota	Umbra1|237654		UramaSsk1A	Ssk1	0	ED	D	T	K	Q	A	S	P	V	N	P	G	F	M	-1	0	34
Umbelopsis ramanniana	Mucoromycota	Umbra1|276918		UramaSsk1B	Ssk1	0	ED	D	T	K	Q	A	S	P	V	N	P	G	F	L	-1	0	19
Umbelopsis ramanniana	Mucoromycota	Umbra1|260787		UramaRR1	Unclassified RR	0	X	N	S	K	?	T	N	P	L	X	?	G	Y	K	X	X	40	Atypical receiver, missing b1a1b2a2, region around phosphorylation site hared to identify, C-terminal PDEase_I domain
Umbelopsis ramanniana	Mucoromycota	Umbra1|248240		UramaRR2	Unclassified RR	0	DD	D	T	K	D	T	N	P	I	N	P	G	C	V	3	0	7
Umbelopsis ramanniana	Mucoromycota	Umbra1|221206		UramaRR3	Unclassified RR	0	DD	D	T	K	E	T	K	P	I	N	P	G	C	L	3	0	3
Umbelopsis ramanniana	Mucoromycota	Umbra1|229472|		UramaHK11	V	0	ED	D	S	K	S	G	D	P	I	D	P	G	H	M	0	0	1	minus 1 a4b5
Umbelopsis ramanniana	Mucoromycota	Umbra1|253934|		UramaHK8	V	0	ED	D	S	K	F	A	N	P	V	N	P	G	Y	F	-1	3	6
Umbelopsis ramanniana	Mucoromycota	Umbra1|252734|		UramaHK4	VIII	0	ED	D	T	K	Q	A	Q	P	I	N	P	G	Y	F	-1	10	6
Umbelopsis ramanniana	Mucoromycota	Umbra1|260316|		UramaHK7	X-A	0	ED	D	T	K	N	A	N	P	I	N	P	G	Y	I	-1	0	1
Umbelopsis ramanniana	Mucoromycota	Umbra1|237333|		UramaHK5	X-C	0	ED	D	T	K	H	A	D	P	L	N	P	G	Y	Q	-1	3	4
Umbelopsis ramanniana	Mucoromycota	Umbra1|235482|		UramaHK6	X-C	0	ED	D	T	K	H	A	D	P	L	N	P	G	Y	M	-1	3	3
Umbelopsis ramanniana	Mucoromycota	Umbra1|119427|		UramaHK12 Rec2	XII-A Rec2	0	ED	D	S	K	Q	G	N	P	V	N	P	G	Y	K	-1	0	3	Only 1 Rec domain. Assigned as Rec2 type.
Umbelopsis ramanniana	Mucoromycota	Umbra1|255834		UramaHK13 Rec2	XII-A Rec2	0	ED	D	S	H	Q	G	N	I	F	N	P	G	S	W	-1	3	3	Atypical receiver domain. Only 1 Rec domain. Assigned as Rec2 type. Has PAS PAC domains
Umbelopsis ramanniana	Mucoromycota	Umbra1|261491|		UramaHK3 Rec1	XII-B Rec1	0	DD	D	T	K	N	A	R	P	F	N	P	G	Y	A	-2	19	0
Umbelopsis ramanniana	Mucoromycota	Umbra1|261491|		UramaHK3 Rec2	XII-B Rec2	0	ED	D	S	K	N	A	N	P	L	N	P	G	Y	I	-1	1	1
Umbelopsis ramanniana	Mucoromycota	Umbra1|280328|		UramaHK10	XIX	2	ED	D	T	K	I	A	N	P	Y	N	P	G	Y	R	-1	2	-2
Umbelopsis ramanniana	Mucoromycota	Umbra1|240602|		UramaHK9	XV	0	ED	D	T	K	Y	A	S	P	F	N	P	G	F	M	0	0	8
Usnea florida	Ascomycota	Usnflo1|690143|		UflorHK1	I	0	DD	D	T	K	S	G	L	P	V	N	P	G	F	F	0	2	14
Usnea florida	Ascomycota	Usnflo1|820304|		UflorHK8	III	0	ED	D	T	K	Q	A	H	P	L	N	P	G	Y	Q	-1	0	3
Usnea florida	Ascomycota	Usnflo1|890636|		UflorHK9	IX	0	ED	D	T	K	Q	A	S	P	V	N	P	G	Y	G	-1	6	6
Usnea florida	Ascomycota	Usnflo1|844576		UflorRim15	Rim15 Asc	0	ED	E	T	K	K	G	Y	P	P	H	P	G	L	L	0	0	1	Atypical receiver, minus 4 a4
Usnea florida	Ascomycota	Usnflo1|815206		UflorSkn7	Skn7	0	ED	D	T	K	I	S	N	P	F	D	P	G	V	K	-1	1	-3	Contains C-terminal eIF5C domain
Usnea florida	Ascomycota	Usnflo1|879133		UflorSsk1	Ssk1	0	ED	D	T	K	Q	A	S	P	V	N	P	G	F	F	-1	0	39
Usnea florida	Ascomycota	Usnflo1|809842|		UflorHK2	VI	1	ED	D	T	K	Q	A	F	P	I	N	P	G	F	R	0	5	-2
Usnea florida	Ascomycota	Usnflo1|879743|		UflorHK4	VII	0	ED	D	S	K	W	A	D	P	Y	N	P	G	F	L	0	7	26
Usnea florida	Ascomycota	Usnflo1|801184|		UflorHK7	VIII	0	ED	D	S	K	Q	A	S	P	I	D	P	G	W	F	-1	2	13
Usnea florida	Ascomycota	Usnflo1|894318|		UflorHK10	X-B	0	ED	D	T	K	Q	A	S	P	V	N	P	G	Y	A	-1	5	2
Usnea florida	Ascomycota	Usnflo1|901795|		UflorHK5	XI	0	ED	D	T	K	E	A	N	P	F	N	P	G	V	I	-1	11	4
Usnea florida	Ascomycota	Usnflo1|696185|		UflorHK6	XI	0	ED	D	T	K	E	A	N	P	F	N	P	G	V	V	-1	10	4
Usnea florida	Ascomycota	Usnflo1|824868|		UflorHK3	XVII	7	ED	D	T	K	S	A	V	P	L	N	P	G	F	L	-1	2	4
Ustilago maydis	Basidiomycota	XP_011391642.1	A0A0D1DQL8	UmaydHK3	I	0	ED	D	T	K	S	G	R	P	L	N	P	G	Y	F	-1	3	36
Ustilago maydis	Basidiomycota	XP_011389101.1	A0A0D1CS93	UmaydTco1	III	0	ED	D	T	K	S	A	H	P	I	N	P	G	Y	R	-1	0	3
Ustilago maydis	Basidiomycota	XP_011389844.1	A0A0D1CPY9	UmaydHK2	IX	0	ED	D	T	K	H	A	S	P	V	N	P	G	Y	S	-1	0	2
Ustilago maydis	Basidiomycota	XP_011388072.1	A0A0D1CAE8	UmaydRim15	Rim15 non-Asc	0	ED	D	A	K	T	S	F	P	L	N	P	G	V	K	-1	1	1	Atypical receiver, minus 1 a4
Ustilago maydis	Basidiomycota	XP_011389736.1	A0A0D1E2D8	UmaydSkn7	Skn7	0	DD	D	T	K	V	S	N	P	F	D	P	G	I	K	-1	0	-2
Ustilago maydis	Basidiomycota	XP_011386167.1	A0A0D1CFM5	UmaydSsk1	Ssk1	0	ED	D	T	K	Q	A	S	P	V	N	P	G	F	L	-1	0	105
Ustilago maydis	Basidiomycota	XP_011390838.1	A0A0D1DUG2	UmaydRR1	Unclassified RR	0	DD	D	T	K	E	T	N	P	V	N	P	G	M	F	4	0	5
Ustilago maydis	Basidiomycota	UM05594.1	UniParc UPI00003C2556	UmaydRR2	Unclassified RR	2	DD	D	T	K	E	T	H	P	I	N	P	G	W	P	-1	0	24
Ustilago maydis	Basidiomycota	XP_011391477.1	A0A0D1DSU0	UmaydHK6	VIII	0	ED	D	S	K	Q	A	T	P	I	D	P	G	W	F	-1	2	17
Ustilago maydis	Basidiomycota	XP_011391230.1	A0A0D1DRU0	UmaydHK4	XIV	0	ED	D	T	K	N	A	L	P	L	N	P	G	W	M	-1	0	9
Ustilago maydis	Basidiomycota	XP_011391785.1	A0A0D1DQK1	UmaydHK5	XIV	0	ED	D	T	K	S	A	L	P	V	N	P	G	W	P	-1	0	-2
Xylona hevea	Ascomycota	Xylhe1|266356|		XheveHK2	I	0	DD	D	T	K	S	G	L	P	V	N	P	G	F	F	0	0	15
Xylona hevea	Ascomycota	Xylhe1|280918|		XheveHK3	I	0	DD	D	T	K	S	G	L	P	V	N	P	G	F	L	-1	2	4
Xylona hevea	Ascomycota	Xylhe1|211628|		XheveHK6	III	0	ED	D	T	K	Q	A	H	P	L	N	P	G	Y	Q	-1	0	3
Xylona hevea	Ascomycota	Xylhe1|66202|		XheveHK4	IX	0	ED	D	T	K	Q	A	S	P	V	N	P	G	Y	G	-1	6	6
Xylona hevea	Ascomycota	Xylhe1|267709		XheveRim15	Rim15 Asc	0	ED	E	T	K	K	G	Y	P	P	H	P	G	L	I	0	0	1	Atypical receiver, minus 4 a4
Xylona hevea	Ascomycota	Xylhe1|161803		XheveSkn7	Skn7	0	ED	D	T	K	I	S	N	P	F	D	P	G	V	K	-1	1	-3
Xylona hevea	Ascomycota	Xylhe1|238871		XheveSsk1	Ssk1	0	ED	D	T	K	Q	A	S	P	V	N	P	G	F	F	-1	0	37
Xylona hevea	Ascomycota	Xylhe1|244028|		XheveHK10	V	0	ED	D	S	K	H	A	N	P	V	N	P	G	Y	F	-1	3	6
Xylona hevea	Ascomycota	Xylhe1|94789|		XheveHK5	VI	1	ED	D	T	K	Q	A	F	P	I	N	P	G	F	R	0	5	-2
Xylona hevea	Ascomycota	Xylhe1|237529|		XheveHK7	VII	0	ED	D	S	K	W	A	D	P	Y	N	P	G	F	L	0	5	2
Xylona hevea	Ascomycota	Xylhe1|239968|		XheveHK9	VIII	0	ED	D	S	K	Q	A	S	P	I	D	P	G	W	F	-1	2	13
Xylona hevea	Ascomycota	Xylhe1|265722|		XheveHK1	X-B	0	ED	D	T	K	Q	A	S	P	V	N	P	G	Y	A	-1	7	2
Xylona hevea	Ascomycota	Xylhe1|238996|		XheveHK8	XI	0	ED	D	T	K	E	A	N	P	F	N	P	G	V	I	-1	11	4
